# Supplementary material for: Micro-inflammation related gene signatures are associated with clinical features and immune status of fibromyalgia
Source: J Transl Med. 2023 Sep 5;21:594. doi: 10.1186/s12967-023-04477-w (PMC10478377; doi:10.1186/s12967-023-04477-w)
Supplement: Supplementary file 1 — Additional file 1: Table S1. The gene sets for marking 28 immune cell types. Table S2. The differentially expressed genes between fibromyalgia and control group. Table S3. The inflammatory genes in GO 0006954 term. Table S4. The differentially expressed genes between C1 and C2 group. [file 12967_2023_4477_MOESM1_ESM.xlsx]

## Sheet: Table S1
Table S1. The gene sets for marking 28 immune cell types.
Gene	Cell.type	Category
ADAM28	Activated B cell	Adaptive
CD180	Activated B cell	Adaptive
CD79B	Activated B cell	Adaptive
BLK	Activated B cell	Adaptive
CD19	Activated B cell	Adaptive
MS4A1	Activated B cell	Adaptive
TNFRSF17	Activated B cell	Adaptive
IGHM	Activated B cell	Adaptive
GNG7	Activated B cell	Adaptive
MICAL3	Activated B cell	Adaptive
SPIB	Activated B cell	Adaptive
HLA-DOB	Activated B cell	Adaptive
IGKC	Activated B cell	Adaptive
PNOC	Activated B cell	Adaptive
FCRL2	Activated B cell	Adaptive
BACH2	Activated B cell	Adaptive
CR2	Activated B cell	Adaptive
TCL1A	Activated B cell	Adaptive
AKNA	Activated B cell	Adaptive
ARHGAP25	Activated B cell	Adaptive
CCL21	Activated B cell	Adaptive
CD27	Activated B cell	Adaptive
CD38	Activated B cell	Adaptive
CLEC17A	Activated B cell	Adaptive
CLEC9A	Activated B cell	Adaptive
CLECL1	Activated B cell	Adaptive
AIM2	Activated CD4 T cell	Adaptive
BIRC3	Activated CD4 T cell	Adaptive
BRIP1	Activated CD4 T cell	Adaptive
CCL20	Activated CD4 T cell	Adaptive
CCL4	Activated CD4 T cell	Adaptive
CCL5	Activated CD4 T cell	Adaptive
CCNB1	Activated CD4 T cell	Adaptive
CCR7	Activated CD4 T cell	Adaptive
DUSP2	Activated CD4 T cell	Adaptive
ESCO2	Activated CD4 T cell	Adaptive
ETS1	Activated CD4 T cell	Adaptive
EXO1	Activated CD4 T cell	Adaptive
EXOC6	Activated CD4 T cell	Adaptive
IARS	Activated CD4 T cell	Adaptive
ITK	Activated CD4 T cell	Adaptive
KIF11	Activated CD4 T cell	Adaptive
KNTC1	Activated CD4 T cell	Adaptive
NUF2	Activated CD4 T cell	Adaptive
PRC1	Activated CD4 T cell	Adaptive
PSAT1	Activated CD4 T cell	Adaptive
RGS1	Activated CD4 T cell	Adaptive
RTKN2	Activated CD4 T cell	Adaptive
SAMSN1	Activated CD4 T cell	Adaptive
SELL	Activated CD4 T cell	Adaptive
TRAT1	Activated CD4 T cell	Adaptive
ADRM1	Activated CD8 T cell	Adaptive
AHSA1	Activated CD8 T cell	Adaptive
C1GALT1C1	Activated CD8 T cell	Adaptive
CCT6B	Activated CD8 T cell	Adaptive
CD37	Activated CD8 T cell	Adaptive
CD3D	Activated CD8 T cell	Adaptive
CD3E	Activated CD8 T cell	Adaptive
CD3G	Activated CD8 T cell	Adaptive
CD69	Activated CD8 T cell	Adaptive
CD8A	Activated CD8 T cell	Adaptive
CETN3	Activated CD8 T cell	Adaptive
CSE1L	Activated CD8 T cell	Adaptive
GEMIN6	Activated CD8 T cell	Adaptive
GNLY	Activated CD8 T cell	Adaptive
GPT2	Activated CD8 T cell	Adaptive
GZMA	Activated CD8 T cell	Adaptive
GZMH	Activated CD8 T cell	Adaptive
GZMK	Activated CD8 T cell	Adaptive
IL2RB	Activated CD8 T cell	Adaptive
LCK	Activated CD8 T cell	Adaptive
MPZL1	Activated CD8 T cell	Adaptive
NKG7	Activated CD8 T cell	Adaptive
PIK3IP1	Activated CD8 T cell	Adaptive
PTRH2	Activated CD8 T cell	Adaptive
TIMM13	Activated CD8 T cell	Adaptive
ZAP70	Activated CD8 T cell	Adaptive
ABHD3	Central memory CD4 T cell	Adaptive
AHNAK	Central memory CD4 T cell	Adaptive
ANXA2P2	Central memory CD4 T cell	Adaptive
AQP3	Central memory CD4 T cell	Adaptive
ATHL1	Central memory CD4 T cell	Adaptive
BMI1	Central memory CD4 T cell	Adaptive
BZW2	Central memory CD4 T cell	Adaptive
CD63	Central memory CD4 T cell	Adaptive
COL4A1	Central memory CD4 T cell	Adaptive
CYLD	Central memory CD4 T cell	Adaptive
ELMO2	Central memory CD4 T cell	Adaptive
FYN	Central memory CD4 T cell	Adaptive
GLIPR1	Central memory CD4 T cell	Adaptive
GSS	Central memory CD4 T cell	Adaptive
IFITM2	Central memory CD4 T cell	Adaptive
ITGB1	Central memory CD4 T cell	Adaptive
ITGB2	Central memory CD4 T cell	Adaptive
KLF5	Central memory CD4 T cell	Adaptive
LSP1	Central memory CD4 T cell	Adaptive
NDUFB9	Central memory CD4 T cell	Adaptive
PKM2	Central memory CD4 T cell	Adaptive
SFXN3	Central memory CD4 T cell	Adaptive
SIRPG	Central memory CD4 T cell	Adaptive
SMAD4	Central memory CD4 T cell	Adaptive
STX4	Central memory CD4 T cell	Adaptive
TRADD	Central memory CD4 T cell	Adaptive
VIM	Central memory CD4 T cell	Adaptive
XRCC6	Central memory CD4 T cell	Adaptive
ACTN4	Central memory CD8 T cell	Adaptive
ADAM12	Central memory CD8 T cell	Adaptive
ADCY9	Central memory CD8 T cell	Adaptive
F13A1	Central memory CD8 T cell	Adaptive
FCER1G	Central memory CD8 T cell	Adaptive
FCGR3B	Central memory CD8 T cell	Adaptive
FGF7	Central memory CD8 T cell	Adaptive
FKBP4	Central memory CD8 T cell	Adaptive
GLUD1	Central memory CD8 T cell	Adaptive
GM2A	Central memory CD8 T cell	Adaptive
GUSB	Central memory CD8 T cell	Adaptive
IL1RN	Central memory CD8 T cell	Adaptive
NOL11	Central memory CD8 T cell	Adaptive
NTRK1	Central memory CD8 T cell	Adaptive
RARA	Central memory CD8 T cell	Adaptive
RNF128	Central memory CD8 T cell	Adaptive
SIGLEC1	Central memory CD8 T cell	Adaptive
TNFRSF11A	Central memory CD8 T cell	Adaptive
TOX4	Central memory CD8 T cell	Adaptive
UBA52	Central memory CD8 T cell	Adaptive
ULBP1	Central memory CD8 T cell	Adaptive
ATM	Effector memeory CD4 T cell	Adaptive
CASP3	Effector memeory CD4 T cell	Adaptive
CASQ1	Effector memeory CD4 T cell	Adaptive
CD300E	Effector memeory CD4 T cell	Adaptive
DARS	Effector memeory CD4 T cell	Adaptive
DOCK9	Effector memeory CD4 T cell	Adaptive
EXOSC9	Effector memeory CD4 T cell	Adaptive
EZH2	Effector memeory CD4 T cell	Adaptive
GDE1	Effector memeory CD4 T cell	Adaptive
IL34	Effector memeory CD4 T cell	Adaptive
NCOA4	Effector memeory CD4 T cell	Adaptive
NEFL	Effector memeory CD4 T cell	Adaptive
PDGFRL	Effector memeory CD4 T cell	Adaptive
PTGS1	Effector memeory CD4 T cell	Adaptive
REPS1	Effector memeory CD4 T cell	Adaptive
SCG2	Effector memeory CD4 T cell	Adaptive
SDPR	Effector memeory CD4 T cell	Adaptive
SIGLEC14	Effector memeory CD4 T cell	Adaptive
SIGLEC6	Effector memeory CD4 T cell	Adaptive
TAL1	Effector memeory CD4 T cell	Adaptive
TFEC	Effector memeory CD4 T cell	Adaptive
TIPIN	Effector memeory CD4 T cell	Adaptive
TPK1	Effector memeory CD4 T cell	Adaptive
UQCRB	Effector memeory CD4 T cell	Adaptive
USP9Y	Effector memeory CD4 T cell	Adaptive
WIPF1	Effector memeory CD4 T cell	Adaptive
ZCRB1	Effector memeory CD4 T cell	Adaptive
ACAP1	Effector memeory CD8 T cell	Adaptive
APOL3	Effector memeory CD8 T cell	Adaptive
ARHGAP10	Effector memeory CD8 T cell	Adaptive
ATP10D	Effector memeory CD8 T cell	Adaptive
C3AR1	Effector memeory CD8 T cell	Adaptive
CCR5	Effector memeory CD8 T cell	Adaptive
CD160	Effector memeory CD8 T cell	Adaptive
CD55	Effector memeory CD8 T cell	Adaptive
CFLAR	Effector memeory CD8 T cell	Adaptive
CMKLR1	Effector memeory CD8 T cell	Adaptive
DAPP1	Effector memeory CD8 T cell	Adaptive
FCRL6	Effector memeory CD8 T cell	Adaptive
FLT3LG	Effector memeory CD8 T cell	Adaptive
GZMM	Effector memeory CD8 T cell	Adaptive
HAPLN3	Effector memeory CD8 T cell	Adaptive
HLA-DMB	Effector memeory CD8 T cell	Adaptive
HLA-DPA1	Effector memeory CD8 T cell	Adaptive
HLA-DPB1	Effector memeory CD8 T cell	Adaptive
IFI16	Effector memeory CD8 T cell	Adaptive
LIME1	Effector memeory CD8 T cell	Adaptive
LTK	Effector memeory CD8 T cell	Adaptive
NFKBIA	Effector memeory CD8 T cell	Adaptive
SETD7	Effector memeory CD8 T cell	Adaptive
SIK1	Effector memeory CD8 T cell	Adaptive
TRIB2	Effector memeory CD8 T cell	Adaptive
ACP5	Gamma delta T cell	Adaptive
AQP9	Gamma delta T cell	Adaptive
BTN3A2	Gamma delta T cell	Adaptive
C1orf54	Gamma delta T cell	Adaptive
CARD8	Gamma delta T cell	Adaptive
CCL18	Gamma delta T cell	Adaptive
CD209	Gamma delta T cell	Adaptive
CD33	Gamma delta T cell	Adaptive
CD36	Gamma delta T cell	Adaptive
CDK5	Gamma delta T cell	Adaptive
IL10RB	Gamma delta T cell	Adaptive
KLRF1	Gamma delta T cell	Adaptive
LGALS1	Gamma delta T cell	Adaptive
MAPK7	Gamma delta T cell	Adaptive
KLHL7	Gamma delta T cell	Adaptive
KRT80	Gamma delta T cell	Adaptive
LAMC1	Gamma delta T cell	Adaptive
LCORL	Gamma delta T cell	Adaptive
LMNB1	Gamma delta T cell	Adaptive
MEIS3P1	Gamma delta T cell	Adaptive
MPL	Gamma delta T cell	Adaptive
FABP1	Gamma delta T cell	Adaptive
FABP5	Gamma delta T cell	Adaptive
FADD	Gamma delta T cell	Adaptive
MFAP3L	Gamma delta T cell	Adaptive
MINPP1	Gamma delta T cell	Adaptive
RPS24	Gamma delta T cell	Adaptive
RPS7	Gamma delta T cell	Adaptive
RPS9	Gamma delta T cell	Adaptive
DBNL	Gamma delta T cell	Adaptive
CCL13	Gamma delta T cell	Adaptive
CD22	Immature B cell	Adaptive
CYBB	Immature B cell	Adaptive
FAM129C	Immature B cell	Adaptive
FCRL1	Immature B cell	Adaptive
FCRL3	Immature B cell	Adaptive
FCRL5	Immature B cell	Adaptive
FCRLA	Immature B cell	Adaptive
HDAC9	Immature B cell	Adaptive
HLA-DQA1	Immature B cell	Adaptive
HVCN1	Immature B cell	Adaptive
KIAA0226	Immature B cell	Adaptive
NCF1	Immature B cell	Adaptive
NCF1B	Immature B cell	Adaptive
P2RY10	Immature B cell	Adaptive
SP100	Immature B cell	Adaptive
TXNIP	Immature B cell	Adaptive
STAP1	Immature B cell	Adaptive
TAGAP	Immature B cell	Adaptive
ZCCHC2	Immature B cell	Adaptive
AICDA	Memory B cell	Adaptive
CCNA2	Memory B cell	Adaptive
CDKN3	Memory B cell	Adaptive
CLCN5	Memory B cell	Adaptive
ENPP1	Memory B cell	Adaptive
FCER1A	Memory B cell	Adaptive
FCRL4	Memory B cell	Adaptive
MYC	Memory B cell	Adaptive
RUNX2	Memory B cell	Adaptive
SORL1	Memory B cell	Adaptive
SOX5	Memory B cell	Adaptive
STAT5A	Memory B cell	Adaptive
STAT5B	Memory B cell	Adaptive
TLR9	Memory B cell	Adaptive
CCL3L1	Regulatory T cell	Adaptive
CD72	Regulatory T cell	Adaptive
CLEC5A	Regulatory T cell	Adaptive
FOXP3	Regulatory T cell	Adaptive
ITGA4	Regulatory T cell	Adaptive
L1CAM	Regulatory T cell	Adaptive
LIPA	Regulatory T cell	Adaptive
LRP1	Regulatory T cell	Adaptive
LRRC42	Regulatory T cell	Adaptive
MARCO	Regulatory T cell	Adaptive
MMP12	Regulatory T cell	Adaptive
MNDA	Regulatory T cell	Adaptive
MRC1	Regulatory T cell	Adaptive
MS4A6A	Regulatory T cell	Adaptive
PELO	Regulatory T cell	Adaptive
PLEK	Regulatory T cell	Adaptive
PRSS23	Regulatory T cell	Adaptive
PTGIR	Regulatory T cell	Adaptive
ST8SIA4	Regulatory T cell	Adaptive
STAB1	Regulatory T cell	Adaptive
B3GAT1	T follicular helper cell	Adaptive
CDK5R1	T follicular helper cell	Adaptive
PDCD1	T follicular helper cell	Adaptive
BCL6	T follicular helper cell	Adaptive
CD200	T follicular helper cell	Adaptive
CD83	T follicular helper cell	Adaptive
CD84	T follicular helper cell	Adaptive
FGF2	T follicular helper cell	Adaptive
GPR18	T follicular helper cell	Adaptive
CEBPA	T follicular helper cell	Adaptive
CECR1	T follicular helper cell	Adaptive
CLEC10A	T follicular helper cell	Adaptive
CLEC4A	T follicular helper cell	Adaptive
CSF1R	T follicular helper cell	Adaptive
CTSS	T follicular helper cell	Adaptive
DMN	T follicular helper cell	Adaptive
DPP4	T follicular helper cell	Adaptive
LRRC32	T follicular helper cell	Adaptive
MC5R	T follicular helper cell	Adaptive
MICA	T follicular helper cell	Adaptive
NCAM1	T follicular helper cell	Adaptive
NCR2	T follicular helper cell	Adaptive
NRP1	T follicular helper cell	Adaptive
PDCD1LG2	T follicular helper cell	Adaptive
PDCD6	T follicular helper cell	Adaptive
PRDX1	T follicular helper cell	Adaptive
RAE1	T follicular helper cell	Adaptive
RAET1E	T follicular helper cell	Adaptive
SIGLEC7	T follicular helper cell	Adaptive
SIGLEC9	T follicular helper cell	Adaptive
TYRO3	T follicular helper cell	Adaptive
CHST12	T follicular helper cell	Adaptive
CLIC3	T follicular helper cell	Adaptive
IVNS1ABP	T follicular helper cell	Adaptive
KIR2DL2	T follicular helper cell	Adaptive
LGMN	T follicular helper cell	Adaptive
CD70	Type 1 T helper cell	Adaptive
TBX21	Type 1 T helper cell	Adaptive
ADAM8	Type 1 T helper cell	Adaptive
AHCYL2	Type 1 T helper cell	Adaptive
ALCAM	Type 1 T helper cell	Adaptive
B3GALNT1	Type 1 T helper cell	Adaptive
BBS12	Type 1 T helper cell	Adaptive
BST1	Type 1 T helper cell	Adaptive
CD151	Type 1 T helper cell	Adaptive
CD47	Type 1 T helper cell	Adaptive
CD48	Type 1 T helper cell	Adaptive
CD52	Type 1 T helper cell	Adaptive
CD53	Type 1 T helper cell	Adaptive
CD59	Type 1 T helper cell	Adaptive
CD6	Type 1 T helper cell	Adaptive
CD68	Type 1 T helper cell	Adaptive
CD7	Type 1 T helper cell	Adaptive
CD96	Type 1 T helper cell	Adaptive
CFHR3	Type 1 T helper cell	Adaptive
CHRM3	Type 1 T helper cell	Adaptive
CLEC7A	Type 1 T helper cell	Adaptive
COL23A1	Type 1 T helper cell	Adaptive
COL4A4	Type 1 T helper cell	Adaptive
COL5A3	Type 1 T helper cell	Adaptive
DAB1	Type 1 T helper cell	Adaptive
DLEU7	Type 1 T helper cell	Adaptive
DOC2B	Type 1 T helper cell	Adaptive
EMP1	Type 1 T helper cell	Adaptive
F12	Type 1 T helper cell	Adaptive
FURIN	Type 1 T helper cell	Adaptive
GAB3	Type 1 T helper cell	Adaptive
GATM	Type 1 T helper cell	Adaptive
GFPT2	Type 1 T helper cell	Adaptive
GPR25	Type 1 T helper cell	Adaptive
GREM2	Type 1 T helper cell	Adaptive
HAVCR1	Type 1 T helper cell	Adaptive
HSD11B1	Type 1 T helper cell	Adaptive
HUNK	Type 1 T helper cell	Adaptive
IGF2	Type 1 T helper cell	Adaptive
RCSD1	Type 1 T helper cell	Adaptive
RYR1	Type 1 T helper cell	Adaptive
SAV1	Type 1 T helper cell	Adaptive
SELE	Type 1 T helper cell	Adaptive
SELP	Type 1 T helper cell	Adaptive
SH3KBP1	Type 1 T helper cell	Adaptive
SIT1	Type 1 T helper cell	Adaptive
SLC35B3	Type 1 T helper cell	Adaptive
SIGLEC10	Type 1 T helper cell	Adaptive
SKAP1	Type 1 T helper cell	Adaptive
THUMPD2	Type 1 T helper cell	Adaptive
TIGIT	Type 1 T helper cell	Adaptive
ZEB2	Type 1 T helper cell	Adaptive
ENC1	Type 1 T helper cell	Adaptive
FAM134B	Type 1 T helper cell	Adaptive
FBXO30	Type 1 T helper cell	Adaptive
FCGR2C	Type 1 T helper cell	Adaptive
STAC	Type 1 T helper cell	Adaptive
LTC4S	Type 1 T helper cell	Adaptive
MAN1B1	Type 1 T helper cell	Adaptive
MDH1	Type 1 T helper cell	Adaptive
MMD	Type 1 T helper cell	Adaptive
RGS16	Type 1 T helper cell	Adaptive
IL12A	Type 1 T helper cell	Adaptive
P2RX5	Type 1 T helper cell	Adaptive
CD97	Type 1 T helper cell	Adaptive
ITGB4	Type 1 T helper cell	Adaptive
ICAM3	Type 1 T helper cell	Adaptive
METRNL	Type 1 T helper cell	Adaptive
TNFRSF1A	Type 1 T helper cell	Adaptive
IRF1	Type 1 T helper cell	Adaptive
HTR2B	Type 1 T helper cell	Adaptive
CALD1	Type 1 T helper cell	Adaptive
MOCOS	Type 1 T helper cell	Adaptive
TRAF3IP2	Type 1 T helper cell	Adaptive
TLR8	Type 1 T helper cell	Adaptive
TRAF1	Type 1 T helper cell	Adaptive
DUSP14	Type 1 T helper cell	Adaptive
IL17A	Type 17 T helper cell	Adaptive
IL17RA	Type 17 T helper cell	Adaptive
C2CD4A	Type 17 T helper cell	Adaptive
C2CD4B	Type 17 T helper cell	Adaptive
CA2	Type 17 T helper cell	Adaptive
CCDC65	Type 17 T helper cell	Adaptive
CEACAM3	Type 17 T helper cell	Adaptive
IL17C	Type 17 T helper cell	Adaptive
IL17F	Type 17 T helper cell	Adaptive
IL17RC	Type 17 T helper cell	Adaptive
IL17RE	Type 17 T helper cell	Adaptive
IL23A	Type 17 T helper cell	Adaptive
ILDR1	Type 17 T helper cell	Adaptive
LONRF3	Type 17 T helper cell	Adaptive
SH2D6	Type 17 T helper cell	Adaptive
TNIP2	Type 17 T helper cell	Adaptive
ABCA1	Type 17 T helper cell	Adaptive
ABCB1	Type 17 T helper cell	Adaptive
ADAMTS12	Type 17 T helper cell	Adaptive
ANK1	Type 17 T helper cell	Adaptive
ANKRD22	Type 17 T helper cell	Adaptive
B3GALT2	Type 17 T helper cell	Adaptive
CAMTA1	Type 17 T helper cell	Adaptive
CCR9	Type 17 T helper cell	Adaptive
CD40	Type 17 T helper cell	Adaptive
GPR44	Type 17 T helper cell	Adaptive
IFT80	Type 17 T helper cell	Adaptive
ASB2	Type 2 T helper cell	Adaptive
CSRP2	Type 2 T helper cell	Adaptive
DAPK1	Type 2 T helper cell	Adaptive
DLC1	Type 2 T helper cell	Adaptive
DNAJC12	Type 2 T helper cell	Adaptive
DUSP6	Type 2 T helper cell	Adaptive
GNAI1	Type 2 T helper cell	Adaptive
LAMP3	Type 2 T helper cell	Adaptive
NRP2	Type 2 T helper cell	Adaptive
OSBPL1A	Type 2 T helper cell	Adaptive
PDE4B	Type 2 T helper cell	Adaptive
PHLDA1	Type 2 T helper cell	Adaptive
PLA2G4A	Type 2 T helper cell	Adaptive
RAB27B	Type 2 T helper cell	Adaptive
RBMS3	Type 2 T helper cell	Adaptive
RNF125	Type 2 T helper cell	Adaptive
TMPRSS3	Type 2 T helper cell	Adaptive
GATA3	Type 2 T helper cell	Adaptive
BIRC5	Type 2 T helper cell	Adaptive
CDC25C	Type 2 T helper cell	Adaptive
CDC7	Type 2 T helper cell	Adaptive
CENPF	Type 2 T helper cell	Adaptive
CXCR6	Type 2 T helper cell	Adaptive
DHFR	Type 2 T helper cell	Adaptive
EVI5	Type 2 T helper cell	Adaptive
GSTA4	Type 2 T helper cell	Adaptive
HELLS	Type 2 T helper cell	Adaptive
IL26	Type 2 T helper cell	Adaptive
LAIR2	Type 2 T helper cell	Adaptive
ABCD1	Activated dendritic cell	Innate
C1QC	Activated dendritic cell	Innate
CAPG	Activated dendritic cell	Innate
CCL3L3	Activated dendritic cell	Innate
CD207	Activated dendritic cell	Innate
CD302	Activated dendritic cell	Innate
ATP5B	Activated dendritic cell	Innate
ATP5L	Activated dendritic cell	Innate
ATP6V1A	Activated dendritic cell	Innate
BCL2L1	Activated dendritic cell	Innate
C1QB	Activated dendritic cell	Innate
SNURF	Activated dendritic cell	Innate
SPCS3	Activated dendritic cell	Innate
CCNA1	Activated dendritic cell	Innate
CEACAM8	Activated dendritic cell	Innate
NOS2	Activated dendritic cell	Innate
SRA1	Activated dendritic cell	Innate
TNFRSF6B	Activated dendritic cell	Innate
TREM1	Activated dendritic cell	Innate
TREML1	Activated dendritic cell	Innate
RHOA	Activated dendritic cell	Innate
SLC25A37	Activated dendritic cell	Innate
TNFSF14	Activated dendritic cell	Innate
TREML4	Activated dendritic cell	Innate
VNN2	Activated dendritic cell	Innate
XPO6	Activated dendritic cell	Innate
CLEC4C	Activated dendritic cell	Innate
TNFAIP2	Activated dendritic cell	Innate
UBD	Activated dendritic cell	Innate
ACTR3	Activated dendritic cell	Innate
RAB1A	Activated dendritic cell	Innate
SLA	Activated dendritic cell	Innate
HLA-DQA2	Activated dendritic cell	Innate
SIGLEC5	Activated dendritic cell	Innate
SLAMF9	Activated dendritic cell	Innate
ABAT	CD56bright natural killer cell	Innate
C11orf75	CD56bright natural killer cell	Innate
C5orf15	CD56bright natural killer cell	Innate
CDHR1	CD56bright natural killer cell	Innate
DCAF12	CD56bright natural killer cell	Innate
DYNLL1	CD56bright natural killer cell	Innate
GPR137B	CD56bright natural killer cell	Innate
HCP5	CD56bright natural killer cell	Innate
HDGFRP2	CD56bright natural killer cell	Innate
KRT86	CD56bright natural killer cell	Innate
MLST8	CD56bright natural killer cell	Innate
ELMOD3	CD56bright natural killer cell	Innate
ENTPD5	CD56bright natural killer cell	Innate
FAM119A	CD56bright natural killer cell	Innate
FAM179A	CD56bright natural killer cell	Innate
CLIC2	CD56bright natural killer cell	Innate
COX7A2L	CD56bright natural killer cell	Innate
CREB3L4	CD56bright natural killer cell	Innate
CSF1	CD56bright natural killer cell	Innate
CSNK2A2	CD56bright natural killer cell	Innate
CSTA	CD56bright natural killer cell	Innate
CSTB	CD56bright natural killer cell	Innate
CTPS	CD56bright natural killer cell	Innate
CTSD	CD56bright natural killer cell	Innate
FST	CD56bright natural killer cell	Innate
GATA2	CD56bright natural killer cell	Innate
GMPR	CD56bright natural killer cell	Innate
HDC	CD56bright natural killer cell	Innate
HEY1	CD56bright natural killer cell	Innate
HOXA1	CD56bright natural killer cell	Innate
HS2ST1	CD56bright natural killer cell	Innate
HS3ST1	CD56bright natural killer cell	Innate
BCL11B	CD56bright natural killer cell	Innate
CDH3	CD56bright natural killer cell	Innate
MYL6B	CD56bright natural killer cell	Innate
NAA16	CD56bright natural killer cell	Innate
ClQA	CD56bright natural killer cell	Innate
ClQB	CD56bright natural killer cell	Innate
CYP27B1	CD56bright natural killer cell	Innate
EIF3M	CD56bright natural killer cell	Innate
CYP27A1	CD56dim natural killer cell	Innate
DDX55	CD56dim natural killer cell	Innate
DYRK2	CD56dim natural killer cell	Innate
RPL37A	CD56dim natural killer cell	Innate
NOTCH3	CD56dim natural killer cell	Innate
AKR7A3	CD56dim natural killer cell	Innate
GPRC5C	CD56dim natural killer cell	Innate
GRIN1	CD56dim natural killer cell	Innate
HLA-E	CD56dim natural killer cell	Innate
PORCN	CD56dim natural killer cell	Innate
PSMC4	CD56dim natural killer cell	Innate
UPP1	CD56dim natural killer cell	Innate
IL21R	CD56dim natural killer cell	Innate
KIR2DS1	CD56dim natural killer cell	Innate
KIR2DS2	CD56dim natural killer cell	Innate
KIR2DS5	CD56dim natural killer cell	Innate
GIPR	Eosinophil	Innate
KRT18P50	Eosinophil	Innate
LRMP	Eosinophil	Innate
FOSB	Eosinophil	Innate
RRP12	Eosinophil	Innate
GPR183	Eosinophil	Innate
NR4A3	Eosinophil	Innate
ST3GAL6	Eosinophil	Innate
DEPDC5	Eosinophil	Innate
PDE6C	Eosinophil	Innate
PKD2L2	Eosinophil	Innate
GPR65	Eosinophil	Innate
IL5RA	Eosinophil	Innate
P2RY14	Eosinophil	Innate
DACH1	Eosinophil	Innate
DAPK2	Eosinophil	Innate
EMR3	Eosinophil	Innate
ACADM	Immature dendritic cell	Innate
AHCYL1	Immature dendritic cell	Innate
ALDH1A2	Immature dendritic cell	Innate
ALDH3A2	Immature dendritic cell	Innate
ALDH9A1	Immature dendritic cell	Innate
ALOX15	Immature dendritic cell	Innate
AMT	Immature dendritic cell	Innate
ARL1	Immature dendritic cell	Innate
ATIC	Immature dendritic cell	Innate
ATP5A1	Immature dendritic cell	Innate
CAPZA1	Immature dendritic cell	Innate
LILRA5	Immature dendritic cell	Innate
RDX	Immature dendritic cell	Innate
RRAGD	Immature dendritic cell	Innate
TACSTD2	Immature dendritic cell	Innate
INPP5F	Immature dendritic cell	Innate
RAB38	Immature dendritic cell	Innate
PLAU	Immature dendritic cell	Innate
CSF3R	Immature dendritic cell	Innate
SLC18A2	Immature dendritic cell	Innate
AMPD2	Immature dendritic cell	Innate
CLTB	Immature dendritic cell	Innate
C1orf162	Immature dendritic cell	Innate
AIF1	Macrophage	Innate
CCL1	Macrophage	Innate
CCL14	Macrophage	Innate
CCL23	Macrophage	Innate
CCL26	Macrophage	Innate
CD300LB	Macrophage	Innate
CNR1	Macrophage	Innate
CNR2	Macrophage	Innate
EIF1	Macrophage	Innate
EIF4A1	Macrophage	Innate
FPR1	Macrophage	Innate
FPR2	Macrophage	Innate
FRAT2	Macrophage	Innate
GPR27	Macrophage	Innate
GPR77	Macrophage	Innate
RNASE2	Macrophage	Innate
MS4A2	Macrophage	Innate
BASP1	Macrophage	Innate
IGSF6	Macrophage	Innate
HK3	Macrophage	Innate
VNN1	Macrophage	Innate
FES	Macrophage	Innate
NPL	Macrophage	Innate
FZD2	Macrophage	Innate
FAM198B	Macrophage	Innate
HNMT	Macrophage	Innate
SLC15A3	Macrophage	Innate
CD4	Macrophage	Innate
TXNDC3	Macrophage	Innate
FRMD4A	Macrophage	Innate
CRYBB1	Macrophage	Innate
HRH1	Macrophage	Innate
WNT5B	Macrophage	Innate
ADAMTS3	Mast cell	Innate
CPA3	Mast cell	Innate
CMA1	Mast cell	Innate
CTSG	Mast cell	Innate
ARHGAP15	Mast cell	Innate
CPM	Mast cell	Innate
FCN1	Mast cell	Innate
FTL	Mast cell	Innate
HSPA6	Mast cell	Innate
ITGA9	Mast cell	Innate
RNASE3	Mast cell	Innate
S100A4	Mast cell	Innate
SIGLEC8	Mast cell	Innate
SLC6A4	Mast cell	Innate
PTGS2	Mast cell	Innate
EGR3	Mast cell	Innate
PILRA	Mast cell	Innate
CCR2	MDSC	Innate
CD14	MDSC	Innate
CD2	MDSC	Innate
CD86	MDSC	Innate
CXCR4	MDSC	Innate
FCGR2A	MDSC	Innate
FCGR2B	MDSC	Innate
FCGR3A	MDSC	Innate
FERMT3	MDSC	Innate
GPSM3	MDSC	Innate
IL18BP	MDSC	Innate
IL4R	MDSC	Innate
ITGAL	MDSC	Innate
ITGAM	MDSC	Innate
PARVG	MDSC	Innate
PSAP	MDSC	Innate
PTGER2	MDSC	Innate
PTGES2	MDSC	Innate
S100A8	MDSC	Innate
S100A9	MDSC	Innate
ASGR2	Monocyte	Innate
CFP	Monocyte	Innate
ASGR1	Monocyte	Innate
CD1D	Monocyte	Innate
UPK3A	Monocyte	Innate
ACTG1	Monocyte	Innate
ANXA5	Monocyte	Innate
ATP6V1B2	Monocyte	Innate
CFL1	Monocyte	Innate
DAZAP2	Monocyte	Innate
CTBS	Monocyte	Innate
EMR4P	Monocyte	Innate
HIVEP2	Monocyte	Innate
MARCKSL1	Monocyte	Innate
MBP	Monocyte	Innate
MMP15	Monocyte	Innate
PNPLA6	Monocyte	Innate
TMBIM6	Monocyte	Innate
PQBP1	Monocyte	Innate
TEX264	Monocyte	Innate
IKZF1	Monocyte	Innate
AKT3	Natural killer cell	Innate
AXL	Natural killer cell	Innate
BST2	Natural killer cell	Innate
CDH2	Natural killer cell	Innate
CRTAM	Natural killer cell	Innate
CSF2RA	Natural killer cell	Innate
CTSZ	Natural killer cell	Innate
CXCL1	Natural killer cell	Innate
CYTH1	Natural killer cell	Innate
DAXX	Natural killer cell	Innate
DGKH	Natural killer cell	Innate
DLL4	Natural killer cell	Innate
DPYD	Natural killer cell	Innate
ERBB3	Natural killer cell	Innate
F11R	Natural killer cell	Innate
FAM27A	Natural killer cell	Innate
FAM49A	Natural killer cell	Innate
FASLG	Natural killer cell	Innate
FCGR1A	Natural killer cell	Innate
FN1	Natural killer cell	Innate
FSTL1	Natural killer cell	Innate
FUCA1	Natural killer cell	Innate
GBP3	Natural killer cell	Innate
GLS2	Natural killer cell	Innate
GRB2	Natural killer cell	Innate
LST1	Natural killer cell	Innate
BCL2	Natural killer cell	Innate
CDC5L	Natural killer cell	Innate
FGF18	Natural killer cell	Innate
FUT5	Natural killer cell	Innate
FZR1	Natural killer cell	Innate
GAGE2	Natural killer cell	Innate
IGFBP5	Natural killer cell	Innate
KANK2	Natural killer cell	Innate
LDB3	Natural killer cell	Innate
BTN2A2	Natural killer T cell	Innate
CD101	Natural killer T cell	Innate
CD109	Natural killer T cell	Innate
CNPY3	Natural killer T cell	Innate
CNPY4	Natural killer T cell	Innate
CREB1	Natural killer T cell	Innate
CRTC2	Natural killer T cell	Innate
CRTC3	Natural killer T cell	Innate
CSF2	Natural killer T cell	Innate
KLRC1	Natural killer T cell	Innate
FUT4	Natural killer T cell	Innate
ICAM2	Natural killer T cell	Innate
IL32	Natural killer T cell	Innate
LAMP2	Natural killer T cell	Innate
LILRB5	Natural killer T cell	Innate
KLRG1	Natural killer T cell	Innate
HSPA4	Natural killer T cell	Innate
HSPB6	Natural killer T cell	Innate
ISM2	Natural killer T cell	Innate
ITIH2	Natural killer T cell	Innate
KDM4C	Natural killer T cell	Innate
KIR2DS4	Natural killer T cell	Innate
KIRREL3	Natural killer T cell	Innate
SDCBP	Natural killer T cell	Innate
NFATC2IP	Natural killer T cell	Innate
MICB	Natural killer T cell	Innate
KIR2DL1	Natural killer T cell	Innate
KIR2DL3	Natural killer T cell	Innate
KIR3DL1	Natural killer T cell	Innate
KIR3DL2	Natural killer T cell	Innate
NCR1	Natural killer T cell	Innate
FOSL1	Natural killer T cell	Innate
TSLP	Natural killer T cell	Innate
SLC7A7	Natural killer T cell	Innate
SPP1	Natural killer T cell	Innate
TREM2	Natural killer T cell	Innate
UBASH3A	Natural killer T cell	Innate
YBX2	Natural killer T cell	Innate
CCDC88A	Natural killer T cell	Innate
CLEC1A	Natural killer T cell	Innate
THBD	Natural killer T cell	Innate
PDPN	Natural killer T cell	Innate
VCAM1	Natural killer T cell	Innate
EMR1	Natural killer T cell	Innate
CREB5	Neutrophil	Innate
CDA	Neutrophil	Innate
CHST15	Neutrophil	Innate
S100A12	Neutrophil	Innate
APOBEC3A	Neutrophil	Innate
CASP5	Neutrophil	Innate
MMP25	Neutrophil	Innate
HAL	Neutrophil	Innate
C1orf183	Neutrophil	Innate
FFAR2	Neutrophil	Innate
MAK	Neutrophil	Innate
CXCR1	Neutrophil	Innate
STEAP4	Neutrophil	Innate
MGAM	Neutrophil	Innate
BTNL8	Neutrophil	Innate
CXCR2	Neutrophil	Innate
TNFRSF10C	Neutrophil	Innate
VNN3	Neutrophil	Innate
CBX6	Plasmacytoid dendritic cell	Innate
DAB2	Plasmacytoid dendritic cell	Innate
DDX17	Plasmacytoid dendritic cell	Innate
HIGD1A	Plasmacytoid dendritic cell	Innate
IDH3A	Plasmacytoid dendritic cell	Innate
IL3RA	Plasmacytoid dendritic cell	Innate
MAGED1	Plasmacytoid dendritic cell	Innate
NUCB2	Plasmacytoid dendritic cell	Innate
OFD1	Plasmacytoid dendritic cell	Innate
OGT	Plasmacytoid dendritic cell	Innate
PDIA4	Plasmacytoid dendritic cell	Innate
SERTAD2	Plasmacytoid dendritic cell	Innate
SIRPA	Plasmacytoid dendritic cell	Innate
TMED2	Plasmacytoid dendritic cell	Innate
ENG	Plasmacytoid dendritic cell	Innate
FCAR	Plasmacytoid dendritic cell	Innate
IGF1	Plasmacytoid dendritic cell	Innate
ITGA2B	Plasmacytoid dendritic cell	Innate
GABARAP	Plasmacytoid dendritic cell	Innate
GPX1	Plasmacytoid dendritic cell	Innate
KRT23	Plasmacytoid dendritic cell	Innate
PROK2	Plasmacytoid dendritic cell	Innate
RALB	Plasmacytoid dendritic cell	Innate
RETNLB	Plasmacytoid dendritic cell	Innate
RNF141	Plasmacytoid dendritic cell	Innate
SEC14L1	Plasmacytoid dendritic cell	Innate
SEPX1	Plasmacytoid dendritic cell	Innate
EMP3	Plasmacytoid dendritic cell	Innate
CD300LF	Plasmacytoid dendritic cell	Innate
ABTB1	Plasmacytoid dendritic cell	Innate
KLHL21	Plasmacytoid dendritic cell	Innate
PHRF1	Plasmacytoid dendritic cell	Innate

## Sheet: Table S2
Table S2. The differentially expressed genes between fibromyalgia and control group.
Gene	log2FC	AveExpr	t	P.Value	B
CPA3	-0.786268	6.54719	-5.71047	6.13169e-08	7.31858
C1orf150	-0.430256	5.79402	-5.3727	3.01297e-07	5.96704
MS4A2	-0.516327	4.87593	-5.07827	1.14959e-06	4.8313
FCER1A	-0.501249	7.03169	-4.95325	2.0008e-06	4.36177
ITGB8	-0.32826	4.92941	-4.86869	2.89587e-06	4.04869
HDC	-0.528351	5.47477	-4.65252	7.31196e-06	3.26528
GATA2	-0.45155	6.21704	-4.62539	8.1974e-06	3.1687
C11orf83	-0.148509	6.21107	-4.56683	1.04746e-05	2.96166
FAM46C	0.323699	11.2326	4.36698	2.37976e-05	2.26954
APBB2	0.223946	4.57511	4.33535	2.7036e-05	2.16208
TIGD1	-0.20505	7.03961	-4.30628	3.03831e-05	2.06382
AKAP12	-0.199755	5.21804	-4.29776	3.1437e-05	2.03512
ENPP3	-0.255544	5.48588	-4.28651	3.2882e-05	1.9973
MKRN1	0.227663	11.9307	4.21245	4.41161e-05	1.75011
RNF11	0.237317	8.84358	4.18881	4.84193e-05	1.67188
KLC3	0.199328	6.36056	3.933	0.000129467	0.847122
ICA1L	-0.104721	4.98329	-3.87946	0.00015818	0.679621
IL3RA	-0.287177	6.3754	-3.87914	0.000158367	0.678636
DCAF12	0.191006	12.3244	3.85244	0.00017488	0.595764
LOC100131943	0.12369	4.91408	3.84564	0.000179338	0.574737
RGS17	0.137704	4.68988	3.84215	0.000181666	0.563965
TSPAN5	0.337236	10.0353	3.84097	0.000182458	0.560333
TXNDC11	-0.0870061	8.09829	-3.79444	0.00021654	0.417392
MXI1	0.227935	9.62289	3.72862	0.0002752	0.217549
C1orf186	-0.20415	5.99274	-3.72008	0.000283828	0.191836
SLC14A1	0.377404	9.63471	3.71998	0.000283934	0.191525
PARD3B	0.124634	4.64878	3.71926	0.00028467	0.189368
PIGF	-0.185182	6.81094	-3.71363	0.000290516	0.172441
STRADB	0.180975	12.0492	3.70326	0.000301585	0.141307
FECH	0.355592	9.22435	3.6878	0.000318816	0.0950587
GLRX5	0.368281	10.2235	3.68479	0.000322288	0.0860443
TRIM58	0.338147	9.85043	3.68354	0.000323731	0.0823259
TTLL7	-0.124689	4.79497	-3.64629	0.000369837	-0.0284185
CCDC30	-0.150307	5.75905	-3.64394	0.000372944	-0.0353735
ITM2C	-0.184153	8.50992	-3.63412	0.000386196	-0.0643945
CD38	-0.232105	8.303	-3.63314	0.000387549	-0.0673009
SCGB1D1	0.100753	4.01595	3.57111	0.000482416	-0.249131
EDA	0.11298	5.07488	3.56917	0.000485717	-0.254788
FOXO3B	0.160071	11.2393	3.5689	0.000486174	-0.255568
C8orf12	0.107773	4.56277	3.55761	0.000505775	-0.288356
SPRYD5	-0.253618	4.58997	-3.55578	0.000509022	-0.293664
GPR65	-0.216784	8.77247	-3.55123	0.000517185	-0.306859
HRH4	-0.391587	7.77278	-3.54493	0.000528687	-0.325097
OR2W3	0.391472	9.49063	3.50738	0.000602413	-0.433281
SOX18	0.112361	6.4866	3.50717	0.000602843	-0.433871
LOC284232	-0.328192	5.79705	-3.5014	0.000615011	-0.450421
PIP4K2A	0.1621	11.1833	3.49084	0.00063786	-0.480624
NCRNA00183	-0.319411	6.26073	-3.48893	0.000642069	-0.486069
SPTB	0.299354	6.77628	3.48354	0.000654107	-0.501445
CA3	0.109748	5.40679	3.45799	0.000714154	-0.57411
MIR9-1	0.0956075	3.16356	3.45647	0.000717867	-0.5784
CNGA2	0.108985	4.13001	3.44024	0.000758838	-0.624291
C8orf58	0.0969939	6.75076	3.44013	0.000759128	-0.624607
KAT2B	0.139451	10.3092	3.42617	0.000796126	-0.663935
TNS1	0.275254	7.49677	3.42511	0.000799014	-0.666927
PGRMC2	-0.0943846	7.68105	-3.42018	0.000812531	-0.680786
ERP29	-0.119022	8.82089	-3.41604	0.000824035	-0.692399
SNCA	0.162168	12.2342	3.41214	0.000835036	-0.703354
RIOK3	0.213059	10.2923	3.40757	0.000848084	-0.716158
ZFP90	-0.160859	7.1816	-3.39502	0.000884883	-0.751227
GUK1	0.237751	10.8166	3.38817	0.000905624	-0.770349
EPB41	0.14986	11.4644	3.38658	0.000910472	-0.774755
YOD1	0.209548	8.92602	3.37797	0.000937324	-0.798738
SLC4A1	0.29775	11.6342	3.37654	0.000941823	-0.802689
C14orf45	0.323997	7.21565	3.37448	0.000948407	-0.808435
HCP5	-0.139026	10.2594	-3.37346	0.000951664	-0.811264
IL10	0.113497	5.04192	3.34315	0.00105351	-0.895091
LOC375010	-0.179443	4.51407	-3.33815	0.00107129	-0.90888
LCE3E	0.115808	5.54211	3.33429	0.00108518	-0.919494
CCR9	-0.176599	5.79794	-3.31641	0.00115177	-0.968538
AKD1	-0.17811	6.07176	-3.30575	0.00119328	-0.997686
RDH5	0.0978077	6.63819	3.30452	0.00119813	-1.00102
FAM104A	0.181814	10.3665	3.30358	0.00120186	-1.00359
CCNI	0.0916297	11.8392	3.297	0.00122839	-1.02155
MGAT2	-0.129142	6.32753	-3.29337	0.00124322	-1.03142
IMP5	0.105646	6.63089	3.28111	0.00129459	-1.06473
NRXN3	0.0873294	4.38596	3.27697	0.0013124	-1.07596
C1orf128	0.284873	8.86683	3.27403	0.00132516	-1.08391
KIAA1107	-0.181565	6.08851	-3.27284	0.00133036	-1.08714
PRKAG2	-0.096752	8.06453	-3.27201	0.001334	-1.08938
CPB1	0.103798	3.74535	3.25237	0.0014229	-1.1424
TMCC2	0.173508	6.4281	3.24542	0.00145566	-1.1611
RBM38	0.210125	10.7375	3.23272	0.00151734	-1.19517
PEX10	-0.0827504	7.08007	-3.22651	0.00154837	-1.21179
CCDC146	-0.231561	7.67565	-3.22528	0.0015546	-1.21508
CRCT1	0.105642	4.398	3.22503	0.00155584	-1.21573
BSG	0.165383	12.1797	3.22295	0.00156643	-1.2213
OR10A7	0.121502	4.2593	3.22236	0.00156943	-1.22288
ZNF737	-0.284375	8.69537	-3.20891	0.00163957	-1.25874
MAGEA5	0.105447	5.21779	3.20826	0.00164304	-1.26048
FBXO7	0.110641	12.1597	3.20239	0.00167462	-1.27609
GATM	-0.199459	6.05702	-3.20034	0.00168578	-1.28153
TBX6	0.0853786	5.36367	3.19133	0.00173564	-1.30543
ZNF564	-0.144613	7.3082	-3.18183	0.00178968	-1.33056
CPT1A	0.222656	8.38515	3.1816	0.00179101	-1.33116
HAND2	0.0979075	4.88136	3.17943	0.00180359	-1.3369
SRP54	-0.122049	8.40149	-3.172	0.00184729	-1.35651
CCDC11	-0.0841264	4.52697	-3.16948	0.00186229	-1.36313
C12orf45	-0.123658	5.06145	-3.16643	0.00188065	-1.37117
CCDC55	-0.169444	7.14549	-3.16335	0.00189937	-1.37928
IL25	0.0878952	4.92941	3.15908	0.0019256	-1.39051
KLK11	0.105388	4.1674	3.1587	0.00192792	-1.39149
BDH1	-0.111364	6.52253	-3.15208	0.00196925	-1.40885
ERP44	-0.0960399	9.69428	-3.15105	0.00197576	-1.41155
TRPM4	0.0990566	5.37529	3.14284	0.00202837	-1.43306
FAM24A	0.103813	4.29422	3.14156	0.00203667	-1.4364
YES1	-0.153668	5.87554	-3.13591	0.00207374	-1.45115
RPIA	0.2361	7.84666	3.13485	0.00208077	-1.45392
MKRN9P	0.14172	4.78364	3.13445	0.00208347	-1.45498
LACE1	-0.107285	6.17396	-3.13144	0.00210353	-1.46282
SLC25A37	0.0955764	12.2598	3.12915	0.00211895	-1.46879
DCLRE1C	-0.118691	7.73879	-3.1223	0.00216564	-1.4866
C9orf40	0.0912882	7.23953	3.12034	0.00217922	-1.49171
MIR32	-0.177491	6.75083	-3.12033	0.00217927	-1.49173
CDC34	0.220998	10.3677	3.11664	0.00220499	-1.50132
TSPO2	0.14236	6.12166	3.11309	0.00222998	-1.51053
STAB2	0.0806682	4.57099	3.11222	0.00223614	-1.51278
LOC93463	0.106847	5.21457	3.11174	0.00223957	-1.51404
GFOD2	0.121338	6.65301	3.11154	0.00224094	-1.51454
SP8	0.10188	4.99144	3.10729	0.00227135	-1.52555
PAGE5	0.121043	5.30921	3.10636	0.00227809	-1.52797
RAB14	-0.0693051	10.5084	-3.10288	0.00230334	-1.53697
MYLIP	-0.126812	9.25598	-3.10233	0.00230734	-1.53839
MCOLN3	0.145871	5.06202	3.0912	0.00239	-1.56713
GSPT1	0.195366	11.112	3.08862	0.00240952	-1.57377
PIBF1	-0.254415	6.8215	-3.08767	0.00241674	-1.57621
CDC5L	-0.0953814	8.39907	-3.08667	0.00242438	-1.57879
EPAS1	-0.152237	6.20541	-3.07721	0.00249775	-1.60312
RNF10	0.192045	11.3044	3.07599	0.00250735	-1.60625
TMEM41B	-0.109272	7.62061	-3.07376	0.002525	-1.61197
LOC150622	0.0996919	4.30485	3.06939	0.0025599	-1.62317
ZSCAN16	-0.138682	7.41101	-3.06051	0.00263228	-1.64591
C21orf81	-0.248515	6.59663	-3.05924	0.00264279	-1.64915
GOSR1	-0.100771	8.15619	-3.05464	0.00268112	-1.66089
SESN3	0.153667	9.25783	3.04851	0.00273299	-1.67651
MST1P9	0.102158	5.9602	3.04722	0.00274404	-1.6798
RNU4-2	0.293047	10.1219	3.0448	0.00276493	-1.68598
LOC389607	-0.151278	8.59202	-3.04387	0.00277289	-1.68832
PEX11G	0.0928287	6.4341	3.04354	0.00277579	-1.68917
BLZF1	-0.172948	8.63347	-3.04187	0.00279033	-1.69343
C17orf39	0.150447	7.9334	3.04041	0.00280305	-1.69713
SCCPDH	-0.160578	6.51204	-3.0255	0.00293625	-1.73494
FH	-0.139645	6.51685	-3.02325	0.00295688	-1.74064
ZNF782	-0.154469	6.61109	-3.01877	0.00299822	-1.75194
CFD	-0.416252	9.75993	-3.01302	0.00305217	-1.76645
DIRC1	0.113361	4.30702	3.01209	0.00306098	-1.7688
ANK1	0.293914	8.44678	3.01122	0.00306927	-1.771
HTN1	0.0667821	2.73376	3.0091	0.0030895	-1.77634
SMAD6	0.0920087	5.11146	3.00006	0.00317712	-1.79908
N4BP2L2	-0.129418	9.61477	-2.99903	0.00318718	-1.80165
COL4A6	0.0781655	4.65114	2.9971	0.00320628	-1.80651
C20orf54	0.101748	4.88365	2.98889	0.00328845	-1.82708
EID3	-0.103344	7.01446	-2.98357	0.00334272	-1.84038
KRTAP4-7	0.15447	8.2337	2.98352	0.00334332	-1.84053
HPGDS	-0.13925	3.75007	-2.97633	0.00341796	-1.85847
WASF1	0.111063	4.98671	2.97258	0.00345755	-1.86782
TSPAN7	0.35623	6.16662	2.97187	0.00346513	-1.8696
CCDC41	-0.148171	5.71692	-2.96887	0.0034971	-1.87706
RAB3IL1	0.212974	6.45064	2.96836	0.00350261	-1.87834
BCL2L1	0.1942	11.9252	2.96589	0.00352918	-1.88447
FZR1	0.0992104	8.23038	2.96023	0.00359091	-1.89855
ZNF189	-0.11094	7.21466	-2.96005	0.00359286	-1.89899
CCDC158	0.101954	3.86028	2.95844	0.00361066	-1.903
SLC23A3	0.13235	5.76745	2.9564	0.00363324	-1.90806
UBXN6	0.233741	10.4693	2.95622	0.00363519	-1.90849
RAB2B	0.21381	10.6343	2.9549	0.00364984	-1.91176
ANKRD20B	-0.209488	4.40494	-2.95307	0.00367034	-1.9163
OR2T12	0.180555	5.90512	2.95137	0.00368942	-1.92051
LOC643008	0.198263	8.12135	2.94806	0.00372689	-1.92871
ZNF227	-0.105099	6.97605	-2.94794	0.00372828	-1.92901
EEA1	-0.17391	6.96865	-2.94782	0.00372957	-1.92929
ZNF138	-0.24605	6.91659	-2.94699	0.00373903	-1.93134
CDK17	-0.103449	8.94689	-2.94512	0.00376044	-1.93598
STAR	0.0793172	5.03992	2.94466	0.0037657	-1.93711
MIR205	0.107742	4.40363	2.94407	0.00377247	-1.93857
ZNF226	-0.139945	6.59405	-2.94285	0.00378655	-1.94159
C20orf108	0.223833	10.2463	2.94167	0.00380015	-1.94449
DOCK3	0.0831016	5.58953	2.9409	0.00380908	-1.9464
C9orf125	0.0974533	4.5458	2.9374	0.00384988	-1.95504
ALDH5A1	0.182259	7.29407	2.93411	0.00388857	-1.96314
OLFM4	0.532111	6.26609	2.93035	0.00393327	-1.97241
HBD	0.180802	10.0453	2.92961	0.00394206	-1.97422
ZNF7	-0.105098	6.94003	-2.92778	0.00396407	-1.97873
MICAL2	0.156852	10.0782	2.9272	0.00397106	-1.98016
BLVRA	-0.129419	6.86973	-2.92021	0.00405602	-1.99731
KANK2	0.173003	6.46405	2.91472	0.00412398	-2.01077
ZNF136	-0.135012	7.35225	-2.9145	0.00412679	-2.01132
ERI1	-0.143234	6.96934	-2.91191	0.0041592	-2.01765
OSBP2	0.274865	8.46969	2.91043	0.00417791	-2.02129
FBXO8	-0.092771	7.91097	-2.9078	0.00421112	-2.0277
VWF	0.10933	5.1744	2.89734	0.00434617	-2.05325
NCRNA00115	-0.0680389	7.54349	-2.89678	0.00435349	-2.05461
FXN	-0.116333	8.3089	-2.89593	0.0043646	-2.05667
LTF	0.397986	6.99024	2.89576	0.00436683	-2.05709
SRFBP1	-0.16977	7.15359	-2.89549	0.00437033	-2.05773
LRIG3	0.102536	4.34827	2.89517	0.00437458	-2.05852
ACSL6	0.134071	6.53664	2.89394	0.00439074	-2.0615
ERBB2IP	-0.0953207	10.2356	-2.89351	0.00439646	-2.06256
C4orf29	-0.0822627	8.3478	-2.89263	0.00440815	-2.0647
ANKRD49	-0.213083	7.1965	-2.89074	0.00443333	-2.06931
C4orf32	-0.075931	6.55865	-2.88986	0.00444499	-2.07144
MCTS1	-0.152109	6.91831	-2.88721	0.00448054	-2.07788
TPO	0.0718372	4.20552	2.88702	0.00448311	-2.07834
NPY2R	0.107103	4.75973	2.88643	0.00449105	-2.07977
SYT1	0.0903648	4.17513	2.88613	0.00449514	-2.08051
SLC5A10	0.0922297	4.20755	2.88516	0.00450817	-2.08285
VCAN	0.162786	10.6418	2.88477	0.00451352	-2.08381
ZNF432	-0.18087	6.05784	-2.88239	0.00454578	-2.08957
DNAJC7	-0.104283	7.9653	-2.88239	0.0045458	-2.08957
SHC2	0.0977111	5.78855	2.88195	0.00455178	-2.09064
PIK3R2	0.152305	7.13684	2.8817	0.00455526	-2.09125
RAB11FIP2	-0.105666	8.55176	-2.88093	0.00456581	-2.09312
FLJ37786	0.0935084	5.64633	2.8773	0.00461573	-2.10191
ZNF611	-0.132678	7.20517	-2.87723	0.0046167	-2.10208
EPB42	0.297396	10.3962	2.87403	0.0046612	-2.10984
HIST1H2BB	-0.209665	5.25394	-2.87042	0.00471179	-2.11856
GPR161	0.101289	5.01134	2.86849	0.00473904	-2.12322
MFSD3	-0.0802218	6.98336	-2.86785	0.00474813	-2.12477
MPG	0.0623341	7.26542	2.86634	0.00476956	-2.12841
LDB3	0.0756017	5.1167	2.86601	0.00477428	-2.12921
ZNF615	-0.192168	5.59851	-2.86591	0.00477568	-2.12945
C5orf41	-0.102565	9.9561	-2.86384	0.0048054	-2.13446
C15orf21	0.0802425	5.00352	2.86167	0.00483655	-2.13968
INTS12	-0.159538	6.43842	-2.86146	0.00483956	-2.14018
ZNF814	-0.154465	8.37772	-2.86101	0.00484606	-2.14126
SLC25A22	0.0874113	6.65657	2.85938	0.0048697	-2.14519
HNF1B	0.104729	4.09782	2.85382	0.00495106	-2.15857
IL1F6	0.0903979	5.56798	2.85354	0.00495523	-2.15925
PCSK2	0.0812972	4.81509	2.85163	0.00498347	-2.16384
LAMA5	0.0742588	5.80234	2.84879	0.00502567	-2.17065
C1orf201	-0.136154	5.75381	-2.8454	0.0050766	-2.17879
SLC22A20	0.0947114	5.43544	2.84391	0.00509909	-2.18235
ZNHIT6	-0.179842	7.54177	-2.84265	0.00511827	-2.18538
SHOX	0.0765634	4.61069	2.84167	0.00513313	-2.18772
ZNF107	-0.171188	7.94028	-2.83718	0.00520199	-2.19847
CDS1	0.0711714	3.72137	2.83593	0.00522131	-2.20146
MMAA	-0.116807	6.90199	-2.83467	0.00524084	-2.20447
DDB1	0.12539	9.39146	2.82257	0.00543187	-2.23334
TMEM86A	-0.0975235	5.99228	-2.82221	0.00543767	-2.2342
BOK	0.101931	6.65802	2.82192	0.00544236	-2.2349
RNF123	0.195312	8.53018	2.82136	0.00545133	-2.23622
LIPT1	-0.147565	7.12601	-2.82083	0.00545996	-2.2375
SLC25A32	-0.113274	8.41754	-2.82069	0.00546208	-2.23781
ABCG1	-0.188155	7.90971	-2.81919	0.00548633	-2.24138
SCYL3	-0.0749661	8.45514	-2.8146	0.0055611	-2.25229
GFRA1	0.0872767	4.56269	2.81336	0.00558159	-2.25525
FGD1	0.0937424	5.44201	2.81281	0.00559064	-2.25656
SELENBP1	0.260703	11.0285	2.81039	0.00563056	-2.26229
SLC6A8	0.277977	10.0771	2.80835	0.00566453	-2.26713
C14orf93	-0.0891954	7.13521	-2.80772	0.00567505	-2.26863
COX10	-0.0885063	7.78964	-2.80747	0.00567921	-2.26922
SLC38A3	0.0858655	4.9237	2.8074	0.00568037	-2.26938
ALKBH8	-0.139693	6.49565	-2.80713	0.00568485	-2.27002
CAP2	0.0911198	4.15243	2.80563	0.00571	-2.27357
ZNF394	-0.0811041	8.95723	-2.80549	0.0057123	-2.2739
CTLA4	-0.170421	6.77916	-2.80514	0.00571821	-2.27473
ANKRD12	-0.127491	9.0681	-2.80386	0.00573982	-2.27777
ASCL4	0.10168	4.28637	2.80277	0.00575821	-2.28034
KLHDC8A	0.154778	5.23451	2.80214	0.00576893	-2.28184
FAM69A	-0.148761	7.34894	-2.8006	0.00579511	-2.28549
COL5A2	0.0943802	4.24789	2.79697	0.00585716	-2.29406
PHOX2B	0.0740014	4.47932	2.79634	0.00586798	-2.29555
GLUL	0.0895459	11.8409	2.7956	0.00588066	-2.29728
KRTAP4-11	0.145114	7.50584	2.79135	0.00595451	-2.30733
CRIPT	-0.11816	8.61903	-2.78389	0.00608587	-2.32488
DZIP1	0.0589363	3.48583	2.78247	0.00611126	-2.32823
SNRNP27	-0.125278	7.92668	-2.78128	0.00613252	-2.33102
ZCCHC9	-0.11534	7.17207	-2.78079	0.00614122	-2.33216
ZNF347	-0.202082	6.27772	-2.78041	0.00614811	-2.33307
LMBR1	-0.0870896	9.0532	-2.78022	0.0061515	-2.33351
BTNL9	0.0785039	5.40638	2.77922	0.00616946	-2.33585
KNDC1	0.094941	5.7587	2.77879	0.00617726	-2.33687
RHOV	0.108476	6.03164	2.77621	0.006224	-2.34293
DNAJC27	-0.0896889	6.17853	-2.7726	0.00628982	-2.35139
TECTA	0.0995827	5.85302	2.77149	0.00631031	-2.354
ZNF20	-0.152463	5.19898	-2.77042	0.00633	-2.35651
ZNF440	-0.135428	5.89566	-2.76985	0.00634053	-2.35784
KANK3	0.0865541	5.63747	2.76851	0.00636526	-2.36097
C7orf31	-0.08126	6.89797	-2.76652	0.00640233	-2.36564
ATXN3	-0.117166	7.91832	-2.7656	0.00641936	-2.36777
GFRA2	-0.186263	6.012	-2.76357	0.0064574	-2.37252
ATP2B3	0.0986968	5.15135	2.76307	0.00646681	-2.37369
CWF19L2	-0.171062	6.54835	-2.76164	0.00649381	-2.37704
MMP8	0.552896	6.1167	2.76127	0.00650083	-2.3779
USP42	-0.0895221	7.92338	-2.76058	0.00651392	-2.37952
ZDHHC2	0.126392	9.32434	2.75986	0.00652742	-2.38118
FAM172A	-0.112098	8.22742	-2.75924	0.00653921	-2.38263
TMEM75	0.12148	4.55659	2.75808	0.00656138	-2.38535
DCPS	-0.0787485	7.32207	-2.75742	0.006574	-2.38689
SLU7	-0.150706	7.33975	-2.75731	0.00657601	-2.38714
C12orf51	0.0781989	8.32007	2.75707	0.00658062	-2.3877
KCP	0.0805327	6.39857	2.75595	0.00660208	-2.39032
C3orf78	-0.1214	6.67238	-2.75443	0.00663123	-2.39386
C10orf118	-0.209755	7.68168	-2.74833	0.00674947	-2.40805
ITGAD	0.0851211	6.19161	2.74256	0.0068632	-2.42146
PDP1	-0.0770804	8.58054	-2.74133	0.00688773	-2.42432
TGS1	-0.100097	7.33723	-2.74121	0.00689008	-2.42459
CLNS1A	-0.16187	8.74803	-2.74112	0.00689177	-2.42479
SLC17A4	0.0657357	4.02069	2.74022	0.00690984	-2.42689
C6orf124	0.0759892	4.60188	2.73936	0.00692702	-2.42888
ZNF879	-0.126092	5.61762	-2.7383	0.00694822	-2.43134
C1GALT1	-0.173976	8.40799	-2.73727	0.00696901	-2.43373
FAM135A	-0.132471	6.39378	-2.73479	0.00701898	-2.43946
IGDCC4	0.0883983	4.90334	2.73465	0.00702179	-2.43978
PRR19	0.0896584	4.63192	2.73223	0.00707103	-2.44539
ENC1	-0.231007	6.03705	-2.73086	0.00709912	-2.44857
SP3P	0.0549137	4.82159	2.73068	0.00710267	-2.44897
MYBPHL	0.0731869	4.97244	2.73034	0.00710974	-2.44977
ODC1	0.177982	10.3211	2.73019	0.00711286	-2.45012
ZBTB12	0.0899565	6.02837	2.72777	0.0071626	-2.45571
OTUD6B	-0.138611	7.94304	-2.72752	0.00716766	-2.45627
DOLK	-0.0808169	6.52469	-2.72674	0.00718387	-2.45808
RHOXF2	0.0934808	4.88646	2.72518	0.00721621	-2.46169
SYTL4	0.0978153	4.83684	2.72458	0.00722873	-2.46308
GLTP	-0.0954054	8.15194	-2.72414	0.00723785	-2.46409
SNORA1	0.205566	7.78861	2.72313	0.00725882	-2.4664
TSGA14	-0.118988	5.86415	-2.72034	0.00731731	-2.47284
OR1N1	0.137692	4.58894	2.71831	0.00736012	-2.47751
ANKRD57	0.107874	4.61082	2.71672	0.00739387	-2.48118
KIAA1704	-0.12145	7.22813	-2.71333	0.00746619	-2.48898
CDC20B	0.0699156	4.36116	2.7129	0.00747546	-2.48997
CTCFL	-0.101748	7.01375	-2.71122	0.00751161	-2.49383
ERRFI1	-0.086898	5.48476	-2.70982	0.00754181	-2.49705
FLJ41309	0.104623	4.30507	2.70757	0.00759056	-2.50221
RIPK2	-0.10566	8.52209	-2.70572	0.00763091	-2.50645
FAM13C	0.0782899	4.53627	2.7036	0.00767735	-2.51131
TTC1	-0.0894699	7.10771	-2.70305	0.00768944	-2.51257
BMPR2	-0.106389	8.20399	-2.70167	0.00771994	-2.51574
GVINP1	-0.116726	9.13882	-2.69849	0.00779036	-2.52301
RPS6KC1	-0.103826	6.99778	-2.69808	0.00779962	-2.52396
C9orf96	0.0925855	5.37807	2.69781	0.00780547	-2.52456
CNPY1	0.106561	3.89484	2.69701	0.00782334	-2.52639
NCK1	-0.117422	7.75236	-2.69699	0.00782384	-2.52644
HIBCH	-0.157554	7.22828	-2.69667	0.00783103	-2.52718
FAM122C	-0.101535	8.23034	-2.6962	0.00784148	-2.52824
PRPF40A	-0.137947	8.1206	-2.69616	0.00784256	-2.52835
ZNF57	-0.0930708	6.1622	-2.69485	0.00787187	-2.53134
MAGEB18	0.0749547	3.99528	2.69322	0.00790856	-2.53506
SFT2D3	-0.0830791	7.00608	-2.69189	0.00793861	-2.5381
N4BP2L1	-0.100703	7.28572	-2.69184	0.0079398	-2.53821
NRTN	0.0831932	5.9214	2.69176	0.00794163	-2.5384
LMAN1	-0.141679	8.12085	-2.69039	0.00797275	-2.54153
SH2D5	0.0916796	5.33726	2.68982	0.00798577	-2.54283
ZNF253	-0.18131	7.17068	-2.68374	0.00812521	-2.55668
GPC6	0.0872586	4.43653	2.68344	0.00813206	-2.55735
C14orf106	-0.162091	7.61115	-2.68342	0.0081327	-2.55742
SRBD1	-0.0978247	7.96947	-2.68143	0.00817875	-2.56193
SLC1A5	0.133927	5.99792	2.68136	0.0081805	-2.5621
ATOH8	0.103306	5.73367	2.68053	0.00819983	-2.56399
SNRNP48	-0.136849	7.4322	-2.67988	0.00821492	-2.56546
SLC19A2	-0.0990578	6.13026	-2.67935	0.00822723	-2.56666
KIAA1009	-0.131797	5.59464	-2.67854	0.00824631	-2.56851
SPCS2	-0.0794641	8.96118	-2.67733	0.00827464	-2.57125
LYG1	0.0799902	5.62974	2.6766	0.00829185	-2.57291
SSR1	-0.0854056	10.0228	-2.67511	0.00832699	-2.57629
DNAJB11	-0.0899622	7.39555	-2.67434	0.00834537	-2.57805
FLJ41170	0.0856642	4.89198	2.67257	0.0083873	-2.58206
MFAP4	0.097405	4.10352	2.67143	0.00841461	-2.58466
C8G	0.0985547	5.98573	2.6714	0.00841525	-2.58472
SSBP1	-0.128861	8.28856	-2.66904	0.00847168	-2.59006
MST1P2	0.0915385	5.72813	2.66819	0.00849223	-2.59199
SASS6	-0.148849	6.63913	-2.66749	0.00850908	-2.59358
CWC27	-0.14046	6.4727	-2.66455	0.00858014	-2.60022
DCUN1D3	-0.101949	7.1399	-2.66372	0.00860034	-2.6021
TRIM26	-0.0899779	7.78136	-2.66304	0.00861701	-2.60364
ZBTB41	-0.216256	7.36277	-2.6623	0.00863506	-2.60531
ZNF571	-0.102637	6.25176	-2.66211	0.00863962	-2.60574
OR2T33	0.162473	5.61629	2.65882	0.00872057	-2.61318
ZNF155	-0.154109	5.74493	-2.65873	0.00872263	-2.61337
RNF14	0.135481	9.2365	2.65853	0.00872775	-2.61384
CHM	-0.150322	6.84175	-2.65831	0.00873313	-2.61433
ZMPSTE24	-0.103212	9.036	-2.65669	0.00877314	-2.61798
ZMYM5	-0.102675	8.49022	-2.65624	0.00878432	-2.619
C11orf68	-0.0934123	7.85781	-2.65612	0.00878727	-2.61927
UBE2H	0.138264	9.69492	2.65558	0.0088006	-2.62048
TERF1	-0.110645	7.53245	-2.65545	0.00880406	-2.62079
FAM58A	0.072428	7.42243	2.65537	0.00880586	-2.62095
FBXO48	-0.136035	5.67596	-2.65537	0.00880594	-2.62096
ZNF175	-0.16211	7.008	-2.65365	0.00884883	-2.62484
SMC5	-0.144903	7.86641	-2.65246	0.00887852	-2.62751
TMEM98	0.0829514	5.56835	2.65033	0.00893214	-2.63232
PTPN1	-0.0607953	9.31455	-2.6498	0.00894542	-2.6335
CDSN	0.0913506	5.6771	2.64676	0.00902248	-2.64035
UBE2O	0.210205	8.30768	2.6448	0.00907255	-2.64476
HPGD	-0.185249	5.96944	-2.6446	0.00907748	-2.6452
TBC1D29	0.0918191	5.6181	2.6446	0.00907752	-2.6452
MCM6	-0.117782	6.30773	-2.64446	0.00908123	-2.64553
MR1	-0.0848645	8.95917	-2.6438	0.00909809	-2.64701
ZNF98	-0.0697883	4.38537	-2.64262	0.00912819	-2.64964
TLK1	-0.0642198	9.28393	-2.63776	0.00925405	-2.66056
GPR132	-0.0687622	9.27169	-2.63455	0.00933782	-2.66775
HOOK1	-0.164457	4.9758	-2.63419	0.00934734	-2.66856
C3orf79	0.14143	3.79213	2.63416	0.00934811	-2.66862
CNTN6	0.0629461	4.11729	2.63332	0.00937018	-2.6705
ADAMDEC1	0.0705569	3.87855	2.6332	0.00937333	-2.67077
HSD17B7	-0.113304	6.8923	-2.63275	0.00938525	-2.67178
MN1	0.0801147	5.61024	2.63204	0.00940382	-2.67336
BPGM	0.237114	9.83304	2.63018	0.00945298	-2.67752
KIFAP3	-0.121544	7.73004	-2.62965	0.00946714	-2.67871
DNAJA4	0.155648	7.95017	2.6291	0.00948163	-2.67993
GPR112	0.0835953	3.30088	2.62896	0.00948537	-2.68024
VRK2	-0.132603	7.12759	-2.62861	0.00949491	-2.68104
PRDX3	0.0761558	9.1003	2.62673	0.00954487	-2.68523
LOC84931	0.0853718	3.77606	2.62502	0.00959082	-2.68905
LOC643763	0.131526	4.87888	2.62476	0.00959784	-2.68963
CYP27A1	0.248964	8.05133	2.62444	0.00960643	-2.69035
DPCD	0.127888	6.44539	2.62431	0.00961	-2.69064
SNORD15A	0.132154	6.61934	2.62314	0.00964137	-2.69324
ST8SIA1	0.0903083	4.53186	2.622	0.00967228	-2.69579
TRNT1	-0.130459	7.19454	-2.62184	0.00967661	-2.69615
SLC25A41	0.0843523	5.00465	2.62146	0.00968675	-2.69698
UBE2Q2P3	-0.11008	6.07074	-2.6214	0.0096884	-2.69712
TCHHL1	0.078929	3.46594	2.62007	0.00972464	-2.70009
GDF1	0.0808039	5.15826	2.62004	0.00972552	-2.70016
PSMA3	-0.131675	7.58384	-2.61898	0.00975433	-2.70252
GATSL3	-0.0958731	6.97075	-2.61869	0.00976227	-2.70317
CPSF3	-0.10674	7.36892	-2.61661	0.00981912	-2.70779
ERCC8	-0.133646	5.12159	-2.6164	0.00982503	-2.70827
LCT	0.0980942	5.04112	2.61618	0.00983095	-2.70875
RAMP3	0.0899465	6.79896	2.61342	0.00990717	-2.7149
LOC441233	0.212332	4.15297	2.61137	0.00996385	-2.71944
TSNAX	-0.136558	8.22661	-2.60684	0.0100906	-2.7295
HIPK1	0.0844319	10.6142	2.6042	0.0101652	-2.73536
MOCS1	0.0985661	5.018	2.60289	0.0102022	-2.73825
SYNPO2L	0.0886122	4.63146	2.60272	0.0102071	-2.73864
DIMT1L	-0.111093	7.45968	-2.60205	0.0102262	-2.74012
ZNF141	-0.211663	7.93467	-2.60184	0.0102321	-2.74058
LOC644249	-0.226818	4.83415	-2.59944	0.0103007	-2.7459
LRRC37B	-0.104373	9.17381	-2.59867	0.0103226	-2.74759
OR4C16	0.09013	3.4762	2.59752	0.0103557	-2.75013
DENND1B	-0.126608	7.56969	-2.5971	0.0103678	-2.75106
ISM1	0.124962	5.81664	2.59538	0.0104177	-2.75488
MED4	-0.14749	7.25824	-2.59373	0.0104655	-2.75852
FHL5	0.0803531	3.85404	2.58895	0.0106053	-2.76907
RNMT	-0.141587	6.75811	-2.58893	0.0106058	-2.7691
ZNF598	0.0664004	6.63478	2.58815	0.0106288	-2.77083
HSPA1L	-0.127421	7.19762	-2.58701	0.0106625	-2.77334
UBR1	-0.0867122	8.1699	-2.58643	0.0106794	-2.7746
ZNF223	-0.116186	5.8383	-2.5855	0.0107072	-2.77666
C2CD4A	0.0958841	5.66158	2.58301	0.0107811	-2.78213
RHAG	0.155563	5.97796	2.58201	0.010811	-2.78433
MYOD1	0.0888455	4.70915	2.58166	0.0108216	-2.78511
CFL2	-0.162243	5.77159	-2.58153	0.0108255	-2.7854
KCNT2	0.0747718	3.08569	2.58146	0.0108275	-2.78555
ANKK1	0.0737062	5.52454	2.58129	0.0108325	-2.78591
HAGH	0.174234	10.3365	2.58124	0.0108342	-2.78604
SYT5	0.0879905	5.81711	2.58022	0.0108648	-2.78828
C15orf40	-0.107198	7.81824	-2.57899	0.0109017	-2.79097
FAM200A	-0.148181	5.67429	-2.57873	0.0109097	-2.79155
PNPLA4	-0.0995713	6.89216	-2.57864	0.0109124	-2.79175
GPN3	-0.141	6.75852	-2.57764	0.0109424	-2.79393
PLEK2	0.254793	8.85211	2.57655	0.0109756	-2.79634
SPANXB1	0.067555	3.35714	2.57651	0.0109768	-2.79642
TDRD3	-0.105301	6.86769	-2.57634	0.0109818	-2.79679
WDR26	0.084162	9.66612	2.57555	0.0110059	-2.79853
PGBD4	-0.0968382	6.9978	-2.57538	0.011011	-2.79889
PROM2	0.0835605	5.31261	2.57524	0.0110154	-2.79921
BANF1	-0.0994878	7.24522	-2.5737	0.0110624	-2.80259
ABCC13	0.134668	5.22895	2.5732	0.0110775	-2.80367
IMPA1	-0.138895	7.77744	-2.57203	0.0111134	-2.80624
ARL5B	-0.100361	8.666	-2.57088	0.0111488	-2.80877
LOC339524	0.076188	5.00465	2.57026	0.0111678	-2.81012
COL15A1	0.0771674	5.16672	2.56968	0.0111857	-2.81139
COL3A1	0.0735435	5.24649	2.56963	0.0111872	-2.8115
FLJ25694	0.136166	5.95684	2.5695	0.0111912	-2.81178
LRDD	0.0730365	6.82961	2.56854	0.0112208	-2.81388
DYNLL2	0.0946963	9.44922	2.56786	0.0112419	-2.81537
MANEA	-0.151809	7.79607	-2.56633	0.0112895	-2.81872
NCRNA00272	0.0828223	5.0316	2.56545	0.0113168	-2.82064
C1orf83	-0.0832784	7.72181	-2.56525	0.0113231	-2.82108
MIR492	0.10952	4.06385	2.56444	0.0113483	-2.82284
CRYZL1	-0.0994891	7.27579	-2.563	0.0113936	-2.82601
BCCIP	-0.111443	6.85962	-2.56191	0.0114277	-2.82838
AGBL3	-0.0798814	4.24457	-2.56134	0.0114456	-2.82962
CCRL2	-0.11485	5.7444	-2.56108	0.0114538	-2.83019
LRRN3	-0.33359	7.55516	-2.55855	0.0115339	-2.83572
FIS1	0.127852	8.36361	2.55799	0.0115517	-2.83694
UTP23	-0.129735	7.24689	-2.55634	0.011604	-2.84052
SLCO1C1	0.0640023	3.60818	2.55504	0.0116456	-2.84336
ABCA11P	-0.0939436	5.05515	-2.55488	0.0116507	-2.84371
PINX1	-0.0946799	6.20686	-2.553	0.011711	-2.8478
NLRP5	0.090368	4.1407	2.55243	0.0117293	-2.84904
PGAP2	-0.100834	8.09413	-2.5504	0.0117949	-2.85346
FYTTD1	-0.0904475	7.22451	-2.54994	0.0118099	-2.85446
C4orf23	-0.0912947	7.21017	-2.54855	0.0118551	-2.85749
GPIHBP1	0.102981	5.83212	2.54783	0.0118784	-2.85905
GABRG2	0.0683925	3.90387	2.54657	0.0119194	-2.86178
SHISA9	0.0999604	5.98084	2.54631	0.0119278	-2.86234
ZNF195	-0.106	7.66923	-2.54472	0.01198	-2.8658
DEFB119	0.069497	3.85341	2.54441	0.0119902	-2.86648
HIST1H1A	-0.0843816	4.98615	-2.54283	0.0120421	-2.8699
LOC401286	0.0648965	4.42027	2.54251	0.0120526	-2.87059
ESCO1	-0.173376	7.01213	-2.54223	0.0120618	-2.87119
TRAK2	0.153005	9.77691	2.5422	0.012063	-2.87127
CEP135	-0.131994	6.96522	-2.54219	0.0120632	-2.87128
NUDT4P1	0.15053	11.1116	2.54043	0.0121213	-2.87509
C1QTNF6	-0.072563	5.88007	-2.53968	0.0121465	-2.87674
EPSTI1	-0.31936	7.29148	-2.5388	0.0121757	-2.87864
OBFC1	-0.101671	7.97154	-2.53855	0.0121841	-2.87919
DECR2	0.0674635	5.95853	2.53813	0.0121978	-2.88008
MFHAS1	0.107618	7.79959	2.53803	0.0122014	-2.88031
LOC222699	0.074598	6.88515	2.53783	0.012208	-2.88074
SUMO4	-0.125482	8.01945	-2.5373	0.0122257	-2.88188
ZNF284	-0.126854	6.20314	-2.53633	0.012258	-2.88397
PTCHD1	0.0736397	4.45802	2.53616	0.0122637	-2.88434
SRSF8	0.0773857	9.5012	2.53609	0.012266	-2.88449
AP1S3	-0.128831	5.98361	-2.53585	0.0122743	-2.88503
ZNF721	-0.234788	7.36126	-2.53577	0.0122767	-2.88518
ERGIC2	-0.176441	8.36392	-2.53461	0.0123159	-2.8877
OR4D2	0.0868873	3.34608	2.53457	0.0123173	-2.8878
LAMC2	0.0805354	4.27612	2.53286	0.0123748	-2.89148
NDUFA9	-0.0984437	8.32187	-2.5325	0.012387	-2.89226
SLC1A4	-0.109857	6.58406	-2.53239	0.0123906	-2.89249
TFR2	0.168415	6.19611	2.53229	0.012394	-2.89271
PET112L	-0.0993399	6.23503	-2.53223	0.0123962	-2.89285
ARHGEF12	0.214941	8.42661	2.53211	0.0124	-2.8931
ZFP3	-0.143725	6.99615	-2.53062	0.0124506	-2.89632
TMOD1	0.245575	10.2242	2.52947	0.0124899	-2.89881
EPB49	0.237968	10.7969	2.52932	0.0124949	-2.89913
ADRA2B	0.0844137	5.64585	2.52921	0.0124987	-2.89937
FAM164A	-0.201358	6.23133	-2.52745	0.0125588	-2.90317
XPA	-0.129861	7.70163	-2.52731	0.0125635	-2.90347
FLJ43860	0.0801458	4.89287	2.52555	0.012624	-2.90726
ZNF439	-0.123389	6.37815	-2.52501	0.0126425	-2.90843
TCP11L2	0.109642	10.7725	2.52341	0.0126976	-2.91186
RMND1	-0.101231	5.54548	-2.52269	0.0127225	-2.91341
ELF3	0.0750057	4.52747	2.52258	0.0127262	-2.91365
ZNF642	-0.101908	6.23159	-2.5221	0.0127429	-2.91468
CCNDBP1	0.084199	9.63456	2.52181	0.0127531	-2.91532
CHIC1	-0.121276	7.11168	-2.52148	0.0127645	-2.91602
LOC100130581	-0.11995	6.83285	-2.52135	0.0127689	-2.9163
PTPN2	-0.104696	8.03424	-2.52086	0.012786	-2.91736
ZNF167	-0.10337	6.41713	-2.52014	0.0128111	-2.91891
THBS4	0.111233	4.4101	2.5195	0.0128334	-2.92028
CUL2	-0.12153	7.52908	-2.51897	0.0128521	-2.92143
MICB	-0.125824	8.68181	-2.51846	0.0128696	-2.92251
TADA2B	-0.0695552	9.14204	-2.51815	0.0128807	-2.92319
MRE11A	-0.10027	7.18759	-2.51784	0.0128914	-2.92385
GOLPH3	-0.0480168	9.29713	-2.5171	0.0129173	-2.92544
GGPS1	-0.0970322	7.0004	-2.51646	0.0129399	-2.92682
LOC100129307	0.109022	5.41058	2.5121	0.0130938	-2.93617
GALNT5	0.0907639	4.80348	2.51157	0.0131129	-2.93732
TRIP11	-0.144237	7.21317	-2.50997	0.0131697	-2.94074
EIF2AK1	0.162401	10.4872	2.5094	0.0131901	-2.94196
CXorf23	-0.127811	6.96459	-2.50916	0.0131987	-2.94248
SERPINH1	-0.0779632	6.86257	-2.50825	0.0132313	-2.94443
SNAPC5	-0.0958508	7.00563	-2.50689	0.0132804	-2.94736
OR2T8	0.150791	5.07332	2.50671	0.0132867	-2.94773
SPINK2	0.0630108	3.90372	2.50604	0.0133109	-2.94917
SHISA6	0.0865733	4.76753	2.50451	0.0133661	-2.95244
SAMD9	-0.254169	8.77931	-2.50431	0.0133734	-2.95287
HSP90AB4P	-0.0797928	6.47445	-2.50338	0.0134071	-2.95486
GSTZ1	-0.0673057	5.91124	-2.50271	0.0134313	-2.95628
KLHL35	0.0772044	6.2279	2.50141	0.0134788	-2.95907
GPR45	0.0942194	4.49709	2.50083	0.0135	-2.96031
DUSP11	-0.0809184	9.77795	-2.4999	0.0135338	-2.96229
FAM46B	0.0853517	5.65957	2.49972	0.0135404	-2.96268
HERPUD1	-0.102313	9.93266	-2.4997	0.0135412	-2.96272
C12orf5	-0.163216	6.5951	-2.49831	0.0135922	-2.96569
FLYWCH2	-0.0818622	7.35753	-2.49804	0.0136022	-2.96627
SLC45A3	-0.118301	6.07859	-2.49743	0.0136245	-2.96756
MS4A3	-0.31576	6.83554	-2.49723	0.0136318	-2.96798
BSND	0.0969036	5.26386	2.49653	0.0136577	-2.96949
ITFG1	-0.124726	5.32013	-2.49484	0.0137201	-2.97308
ATP2C2	0.0915659	5.28725	2.49429	0.0137407	-2.97427
ZNF585B	-0.129512	6.87322	-2.49341	0.0137733	-2.97614
DAND5	0.102966	4.84175	2.49251	0.0138067	-2.97805
DBC1	0.0832865	4.71241	2.49201	0.0138253	-2.97911
GPR146	0.276952	9.67344	2.4916	0.0138405	-2.97999
ELF1	-0.0666194	10.4004	-2.49156	0.0138421	-2.98007
ZNF836	-0.131574	7.21565	-2.49103	0.0138618	-2.9812
C22orf13	0.157586	10.5451	2.49071	0.0138738	-2.98188
PPP2R5A	-0.120842	9.34932	-2.49015	0.0138947	-2.98307
CCDC82	-0.196809	6.19961	-2.48971	0.0139115	-2.98402
PPIB	-0.101658	10.8266	-2.48866	0.0139508	-2.98625
XK	0.258069	8.01739	2.4884	0.0139604	-2.98679
GRK7	0.0761571	4.53614	2.48836	0.013962	-2.98688
CD2AP	-0.128264	7.86333	-2.48788	0.0139802	-2.98791
ZZZ3	-0.126989	7.9867	-2.48776	0.0139845	-2.98815
PIM1	0.135047	11.6684	2.48588	0.0140558	-2.99216
IGKC	-0.228207	8.69461	-2.48572	0.0140617	-2.9925
CFI	0.0542044	3.19047	2.48494	0.0140913	-2.99416
ERAP2	-0.172298	8.6775	-2.48443	0.0141106	-2.99524
LOC100133315	-0.131596	8.17455	-2.4843	0.0141155	-2.99551
ZNF506	-0.129412	8.88408	-2.48412	0.0141223	-2.99589
RASD2	0.0880111	5.65036	2.48353	0.0141448	-2.99715
GRIN2B	0.077804	3.83911	2.48304	0.0141635	-2.99819
CSDA	0.126818	12.1112	2.48301	0.0141646	-2.99825
ZNF292	-0.122614	9.01582	-2.48159	0.0142188	-3.00126
C4orf6	0.0893156	5.5125	2.48137	0.0142271	-3.00172
PAQR8	-0.0973017	8.08144	-2.48013	0.0142747	-3.00436
TNXB	0.0706119	5.92523	2.47922	0.0143096	-3.00629
ZNF630	-0.120773	6.03145	-2.47855	0.0143355	-3.00771
C10orf110	0.0869042	4.60464	2.47827	0.0143464	-3.00831
ZNF140	-0.120977	7.00654	-2.4777	0.0143683	-3.00952
C14orf101	-0.0786765	8.59903	-2.47732	0.0143831	-3.01033
HLA-DPA1	-0.151123	11.8742	-2.47658	0.0144115	-3.01188
SLC10A2	0.0824497	5.12897	2.47624	0.0144249	-3.01261
ZNF146	-0.185285	7.321	-2.47494	0.0144753	-3.01536
IFT122	0.0605979	6.79956	2.47324	0.0145412	-3.01895
HS3ST3A1	0.0883704	6.43485	2.47252	0.0145693	-3.02047
C3orf19	-0.103399	7.75274	-2.47247	0.0145712	-3.02057
ZNF91	-0.2036	8.11134	-2.47141	0.0146128	-3.02282
TRIM7	0.0790615	5.43293	2.47017	0.0146614	-3.02543
MMEL1	0.0668301	4.38186	2.46982	0.0146754	-3.02618
LCLAT1	-0.120538	8.07167	-2.46901	0.0147071	-3.02789
KTI12	-0.10173	8.2418	-2.46895	0.0147096	-3.02802
UQCRB	-0.146821	6.08805	-2.4688	0.0147155	-3.02834
ANKRD20A2	-0.141176	5.07345	-2.46787	0.0147521	-3.03029
TMEM132A	0.0877235	6.00487	2.46773	0.0147578	-3.0306
ATG4D	0.0669996	8.07089	2.4649	0.0148697	-3.03655
C7orf64	-0.117939	7.2808	-2.46486	0.0148716	-3.03665
BAG5	-0.11519	6.94308	-2.4647	0.0148778	-3.03698
UBAP1	0.0997042	9.14015	2.46437	0.0148912	-3.03769
OR4M2	0.136811	3.92985	2.46386	0.0149113	-3.03875
EPHA3	0.0548178	3.73699	2.46122	0.0150171	-3.04432
TMEM80	-0.0855273	7.83143	-2.4595	0.0150862	-3.04794
ODF2L	-0.189885	6.62457	-2.45843	0.0151295	-3.05019
CDH16	0.080165	4.27568	2.45732	0.0151741	-3.05251
OR51F1	0.0933993	3.58272	2.45668	0.0152001	-3.05386
RAB33A	-0.0947774	7.28883	-2.45667	0.0152006	-3.05388
ICOSLG	0.088574	6.73294	2.45466	0.0152823	-3.0581
TFDP1	0.114748	9.98433	2.4543	0.0152969	-3.05886
IGSF10	0.0705321	3.83603	2.45292	0.0153533	-3.06175
EIF2B3	-0.0922289	6.83155	-2.45239	0.0153751	-3.06287
MIR150	0.0880769	5.82028	2.4519	0.0153952	-3.0639
CDC37L1	-0.138651	6.54862	-2.45168	0.0154042	-3.06436
KIAA1524	-0.156156	5.55935	-2.45069	0.0154452	-3.06645
G0S2	-0.127753	6.18167	-2.45062	0.015448	-3.06659
C16orf11	0.0797827	6.50963	2.45028	0.0154617	-3.06729
ASCL3	0.103439	4.34974	2.44977	0.0154827	-3.06836
HOOK3	-0.0921076	8.60619	-2.44967	0.015487	-3.06858
SKIV2L2	-0.142482	8.53398	-2.44919	0.015507	-3.06959
ZNF780B	-0.199957	7.65944	-2.44721	0.0155886	-3.07372
CDR2L	0.0939375	5.25764	2.44708	0.015594	-3.074
ZNF724P	-0.201926	5.21805	-2.44661	0.0156137	-3.07499
MED16	0.0999329	8.49212	2.44405	0.0157206	-3.08036
KIAA1324	0.3227	9.67711	2.44268	0.0157776	-3.08321
CA1	0.226166	11.1962	2.44157	0.0158246	-3.08554
IGF2BP2	0.237153	8.16762	2.44032	0.015877	-3.08814
LARP7	-0.152935	6.34791	-2.4403	0.0158778	-3.08818
PAPPA2	0.0789779	4.61483	2.43963	0.0159061	-3.08958
THBS3	0.102078	6.39684	2.43907	0.0159298	-3.09075
FGFR4	0.0730642	5.03471	2.43881	0.0159408	-3.09129
C20orf4	-0.0822308	8.18483	-2.43855	0.0159518	-3.09184
LOC100128816	-0.0998411	8.25124	-2.43844	0.0159567	-3.09208
GTF2A1	-0.0659376	8.31075	-2.43841	0.0159577	-3.09213
CCNA1	-0.100829	4.82686	-2.43823	0.0159653	-3.0925
AHI1	-0.15363	6.06472	-2.43799	0.0159757	-3.09302
ZP4	0.0867401	3.65153	2.43792	0.0159785	-3.09315
C18orf54	-0.143884	4.98864	-2.43684	0.0160243	-3.0954
ALDH1A2	0.0855233	4.69405	2.43646	0.0160407	-3.09621
CYP4B1	0.0794435	5.06192	2.43632	0.0160466	-3.0965
ZNF254	-0.160119	6.80592	-2.43608	0.0160567	-3.09699
ZNF26	-0.123412	6.34295	-2.43421	0.0161366	-3.10089
IRX1	0.0827751	5.41342	2.43364	0.0161612	-3.10209
GMPR	0.218162	11.2278	2.4334	0.0161712	-3.10258
OR51B6	0.100191	3.79722	2.43244	0.0162126	-3.10458
CTSO	-0.130082	6.76819	-2.4323	0.0162186	-3.10487
PMM2	-0.104088	7.61181	-2.43215	0.0162252	-3.1052
CFHR3	0.0880586	3.14195	2.43116	0.0162675	-3.10724
SNORD8	0.170049	6.95199	2.43093	0.0162777	-3.10774
TMOD3	-0.075008	8.7648	-2.43056	0.0162933	-3.10849
TET1	-0.0814908	5.66095	-2.43029	0.016305	-3.10905
CXCR4	-0.067142	10.3192	-2.429	0.0163611	-3.11175
TMEM90B	0.0889304	5.12765	2.42885	0.0163674	-3.11205
MCOLN1	0.175152	9.83995	2.42674	0.0164592	-3.11645
IVD	-0.0996607	7.73889	-2.42567	0.0165059	-3.11867
ADAMTSL1	0.0881671	4.70703	2.42366	0.0165936	-3.12284
HLA-DRB3	-0.162122	11.6403	-2.42266	0.0166375	-3.12491
SOX17	0.079701	5.68439	2.4225	0.0166447	-3.12525
FGF4	0.0700837	5.88629	2.42197	0.0166682	-3.12636
ANKRD26	-0.144178	5.29782	-2.42141	0.0166929	-3.12752
MTO1	-0.0934869	8.07997	-2.42104	0.0167089	-3.12827
DNAJC6	0.159032	6.5823	2.42064	0.0167267	-3.12911
FUT5	0.133412	5.38376	2.42054	0.0167312	-3.12932
ZNF534	0.0748953	4.53565	2.41984	0.016762	-3.13076
SEPT7L	-0.0741905	8.47543	-2.41978	0.0167647	-3.13089
ESF1	-0.163594	5.16136	-2.41958	0.0167737	-3.13131
DUSP13	0.0881685	5.71336	2.4183	0.0168303	-3.13395
CCR3	-0.230986	7.44601	-2.41803	0.0168424	-3.13452
RAD50	-0.153394	7.58507	-2.41731	0.0168744	-3.13601
EXOSC3	-0.120306	7.61721	-2.41722	0.0168786	-3.13621
TRIM38	-0.0906023	9.55589	-2.41683	0.0168959	-3.13701
ZNF708	-0.168394	6.87891	-2.41677	0.0168986	-3.13714
NCOA7	-0.0970536	7.33604	-2.41652	0.0169096	-3.13764
RWDD2A	-0.111087	5.19285	-2.41573	0.016945	-3.13929
ZNF808	-0.121236	8.77522	-2.41479	0.0169871	-3.14123
TMC3	0.0860849	4.5992	2.41478	0.0169876	-3.14126
ZNF620	-0.092814	6.01113	-2.41358	0.0170414	-3.14374
ASMTL-AS	0.0781027	5.86151	2.41332	0.0170527	-3.14426
IL13	0.0937813	5.05596	2.41315	0.0170604	-3.14461
ZCCHC4	-0.111524	6.41736	-2.41268	0.0170819	-3.1456
FAF2	-0.0683811	8.95966	-2.41256	0.0170869	-3.14583
SEMA7A	-0.119983	7.22159	-2.41238	0.0170951	-3.14621
ZFP62	-0.137941	7.1583	-2.41122	0.0171474	-3.14861
UBE2G1	-0.0595435	10.2172	-2.41108	0.0171537	-3.14889
ZNF562	-0.101217	7.04477	-2.41016	0.0171956	-3.15081
PRAC	0.0578749	3.91163	2.40974	0.0172146	-3.15167
SRPX2	0.0978359	4.50955	2.40917	0.0172404	-3.15285
APOC2	0.0796208	6.06759	2.40865	0.0172641	-3.15393
ALKBH3	-0.100747	7.66232	-2.40848	0.0172717	-3.15427
NELL1	0.0655354	4.11026	2.4079	0.0172981	-3.15547
CD200R1	-0.151771	7.3414	-2.40679	0.0173486	-3.15775
ACAT2	-0.114181	5.78247	-2.40653	0.0173605	-3.15829
CCDC104	-0.131324	5.37184	-2.40627	0.0173724	-3.15883
HES4	0.0782179	6.59666	2.40624	0.0173736	-3.15888
SLC25A30	-0.0981482	6.58765	-2.40441	0.0174577	-3.16267
DPP10	0.0683928	3.60013	2.4041	0.0174716	-3.1633
CMAH	-0.125691	7.20001	-2.40388	0.017482	-3.16376
MBIP	-0.110846	7.19661	-2.40356	0.0174968	-3.16442
TMEM130	0.0781105	5.46682	2.40328	0.0175095	-3.165
DHX36	-0.115826	7.85508	-2.40283	0.01753	-3.16591
C1orf68	0.0927644	6.24702	2.40243	0.0175488	-3.16675
CHRNA4	0.0816831	5.06025	2.40237	0.0175515	-3.16687
IGHA1	-0.179147	10.9337	-2.40177	0.0175793	-3.16811
ARID4A	-0.137069	8.08805	-2.40153	0.0175903	-3.16861
ZNF680	-0.201944	5.63575	-2.40144	0.0175945	-3.16879
EIF2C2	0.0781087	9.71601	2.40062	0.0176321	-3.17047
AKTIP	-0.118181	8.57664	-2.40054	0.0176358	-3.17063
OR4D6	0.0756978	4.73559	2.3995	0.0176839	-3.17277
ENSA	-0.0787294	6.80116	-2.39919	0.0176983	-3.1734
C19orf62	0.119461	8.80902	2.39794	0.0177569	-3.17599
DUSP5	-0.111377	7.24625	-2.39792	0.0177575	-3.17602
CSTF3	-0.116449	6.62146	-2.39778	0.017764	-3.17631
CMBL	0.195072	5.75919	2.39738	0.0177827	-3.17713
ABCC4	0.132064	7.61365	2.39657	0.0178204	-3.17879
TCEB1	-0.0987459	6.10324	-2.39657	0.0178206	-3.1788
TMEM170A	-0.069963	9.878	-2.39657	0.0178207	-3.17881
WDR45	0.143928	8.47508	2.39652	0.017823	-3.1789
CD34	0.0971713	5.44299	2.39586	0.0178539	-3.18026
UGDH	-0.146139	7.12516	-2.39537	0.0178769	-3.18127
GCH1	-0.11453	7.81535	-2.39506	0.0178914	-3.18191
UQCC	-0.0915569	6.74946	-2.39488	0.0178996	-3.18227
MT1L	0.175705	8.32221	2.39474	0.0179061	-3.18255
HEPACAM2	0.182346	5.2678	2.39358	0.0179607	-3.18494
DNAJC15	-0.208639	7.83028	-2.39281	0.0179971	-3.18652
ROCK2	-0.119245	7.77918	-2.39148	0.0180597	-3.18924
SPHK1	0.101642	5.70698	2.3905	0.0181065	-3.19127
FSD2	0.0627269	3.75111	2.39044	0.0181089	-3.19137
CD47	-0.093249	10.4318	-2.39022	0.0181194	-3.19183
ESPN	0.14114	6.74632	2.38907	0.0181743	-3.1942
STX17	-0.0874778	8.35882	-2.38884	0.0181848	-3.19465
ZHX1	-0.0997638	7.20569	-2.3884	0.018206	-3.19556
MANF	-0.0737704	7.64914	-2.38823	0.018214	-3.19591
MTA3	-0.0975674	7.17825	-2.388	0.0182252	-3.19639
TTC21B	-0.128779	7.02737	-2.3879	0.0182299	-3.19659
RMND5A	0.0930427	9.45725	2.38744	0.0182516	-3.19752
SERPINA12	0.0683013	4.4201	2.3854	0.0183495	-3.20171
LOC652493	-0.208544	7.68471	-2.38506	0.0183657	-3.2024
CEP97	-0.119496	7.07333	-2.385	0.0183685	-3.20252
APOBEC3B	-0.144942	6.33369	-2.38497	0.01837	-3.20259
TMEM184C	-0.0967041	9.16004	-2.3847	0.0183828	-3.20313
NXN	0.0825527	4.9612	2.3829	0.0184698	-3.20683
LOC400707	0.136434	5.52505	2.38239	0.0184942	-3.20786
TCF7L1	0.0884437	5.63369	2.38211	0.0185078	-3.20843
IQCB1	-0.113588	7.72355	-2.38208	0.0185091	-3.20849
TAL1	0.181056	7.92083	2.38179	0.018523	-3.20908
MST1	0.114415	5.62841	2.38031	0.018595	-3.21211
IGJ	-0.373366	8.29021	-2.38018	0.018601	-3.21237
MPO	0.137682	5.8435	2.38004	0.0186081	-3.21267
PHACTR4	-0.10953	9.12176	-2.37998	0.0186107	-3.21277
TMED3	-0.0751015	7.60473	-2.37965	0.0186271	-3.21346
DBT	-0.102032	7.31649	-2.37963	0.0186279	-3.2135
ID2	-0.111593	9.32562	-2.37925	0.0186462	-3.21427
PPP2R5C	-0.0500846	9.82472	-2.37865	0.0186756	-3.2155
PPP2R5B	0.162263	7.96953	2.37691	0.0187603	-3.21904
TANK	-0.0973174	8.80587	-2.37669	0.0187715	-3.21951
DUOXA2	0.0819179	4.69488	2.37596	0.0188072	-3.22099
HOXC9	0.0589256	3.97882	2.37379	0.0189138	-3.22541
BTBD8	-0.147696	4.95089	-2.3737	0.018918	-3.22559
KIAA0586	-0.0760871	8.32543	-2.37307	0.0189493	-3.22688
MTHFD1	-0.0844196	6.84948	-2.37303	0.0189512	-3.22696
CCDC12	-0.0660181	7.41832	-2.37299	0.018953	-3.22703
GDE1	0.093235	8.31213	2.37296	0.0189547	-3.2271
RHOXF1	0.0821253	4.28019	2.37292	0.0189567	-3.22719
ATG5	-0.143509	7.41576	-2.37261	0.0189719	-3.22781
ADPRHL1	0.0653757	5.72259	2.37234	0.018985	-3.22835
ATF7IP2	-0.148264	6.98786	-2.37205	0.0189997	-3.22896
ZNF852	-0.0997212	7.07377	-2.37202	0.0190011	-3.22902
EFCAB1	0.069483	3.12476	2.37187	0.0190085	-3.22932
KRT13	0.0671604	5.52454	2.3707	0.0190662	-3.23169
ZNF681	-0.143406	5.8742	-2.37068	0.0190676	-3.23175
ATOX1	-0.06333	7.89574	-2.36909	0.0191463	-3.23497
LOC390414	0.1292	5.51667	2.36896	0.0191528	-3.23523
ZNF280D	-0.121565	8.13921	-2.36889	0.0191566	-3.23539
MUT	-0.116583	7.16954	-2.36807	0.0191971	-3.23704
ARHGEF37	0.110808	5.9328	2.36775	0.0192132	-3.2377
MLH3	-0.108427	6.92717	-2.36732	0.0192347	-3.23857
E2F2	0.222079	7.46979	2.36642	0.0192799	-3.2404
INTS4	-0.076661	9.05145	-2.36621	0.0192902	-3.24082
LCE1A	0.0773473	6.65408	2.36611	0.0192954	-3.24103
NDUFAF1	-0.159936	6.63519	-2.36564	0.019319	-3.24199
HOXD13	0.0819097	5.53382	2.36534	0.0193338	-3.24259
FAM182A	0.107197	5.56548	2.36491	0.0193558	-3.24347
GPR158	0.0721469	4.42033	2.36488	0.0193572	-3.24353
DLX3	0.101659	5.2251	2.36477	0.0193628	-3.24376
ZNF776	-0.0994499	7.8921	-2.36444	0.0193791	-3.24442
TOB1	-0.0745582	9.29234	-2.36439	0.0193817	-3.24452
ANKRD9	0.157665	6.96014	2.36394	0.0194042	-3.24543
TMEM62	-0.0910222	7.78949	-2.36393	0.019405	-3.24546
POLR3B	-0.0896122	6.73304	-2.3638	0.0194116	-3.24573
GTF2B	-0.10523	8.48843	-2.363	0.0194515	-3.24733
SOS1	-0.0703982	9.27629	-2.36262	0.019471	-3.24811
PLVAP	0.212124	7.39795	2.36182	0.0195112	-3.24973
TTPAL	0.0879877	7.53146	2.3612	0.0195426	-3.25098
CA10	0.0568496	3.76483	2.3609	0.0195581	-3.2516
ELMO3	0.0606026	5.80368	2.36082	0.019562	-3.25176
MAPK9	-0.0856536	7.9581	-2.36065	0.0195707	-3.25211
PNLDC1	0.0863689	4.60348	2.36019	0.0195942	-3.25304
GTF2E1	-0.101023	7.15524	-2.35959	0.0196245	-3.25425
TEX19	0.088452	5.2635	2.35875	0.0196675	-3.25596
JAK2	-0.123013	8.57673	-2.35864	0.0196729	-3.25617
MFSD2B	0.214347	7.16644	2.35812	0.0196998	-3.25724
NLRP4	0.0669149	4.49098	2.35666	0.0197741	-3.26018
ITGA7	0.0796141	4.84948	2.35642	0.0197866	-3.26067
GRIN2A	0.068555	4.32366	2.35619	0.0197981	-3.26113
ASB2	-0.110072	5.78352	-2.35549	0.0198344	-3.26256
NUDT9P1	-0.13409	5.16565	-2.35527	0.0198455	-3.263
CEMP1	0.0910395	6.07626	2.35346	0.0199387	-3.26665
CELA3B	0.0734198	6.11243	2.35272	0.0199769	-3.26815
DUSP21	0.0825743	4.52901	2.35262	0.0199821	-3.26835
CRISP3	0.344404	6.2996	2.35252	0.0199875	-3.26857
FBXO5	-0.142942	6.49105	-2.35138	0.0200461	-3.27085
DCAF6	0.0962241	9.14358	2.35092	0.0200701	-3.27178
LPAR3	0.133114	4.69472	2.34999	0.0201187	-3.27367
SNRNP35	-0.0614868	7.02726	-2.34889	0.0201759	-3.27589
FAM69C	0.0848299	4.18272	2.34884	0.0201784	-3.27599
VWA5B2	-0.0698792	5.55111	-2.34835	0.020204	-3.27697
SNAP47	-0.0641742	6.93478	-2.34753	0.0202468	-3.27863
ZMAT1	-0.102824	7.75179	-2.34736	0.0202557	-3.27897
PLA2G3	0.09353	5.41101	2.34681	0.0202847	-3.28009
SRD5A2	0.0777158	4.81076	2.34637	0.0203077	-3.28097
INPP1	-0.101775	6.35667	-2.34611	0.0203214	-3.2815
PRPF38A	-0.0667043	9.45212	-2.34596	0.0203291	-3.28179
LOC388796	-0.102354	7.76598	-2.34384	0.0204405	-3.28606
PAQR7	-0.111606	5.29704	-2.34383	0.0204413	-3.28609
CCDC66	-0.157547	6.6472	-2.34303	0.0204836	-3.2877
ATP1B3	-0.105353	7.63459	-2.3423	0.0205223	-3.28917
ZNF654	-0.176202	7.04142	-2.34214	0.0205307	-3.28949
ZNF519	-0.0781545	3.54049	-2.34211	0.0205322	-3.28955
THY1	0.0800786	5.05566	2.34193	0.0205418	-3.28991
ZNF583	-0.135287	5.99784	-2.34135	0.0205725	-3.29108
DECR1	-0.071708	9.02599	-2.34061	0.0206116	-3.29256
C1orf111	0.0966513	4.77189	2.33798	0.0207518	-3.29784
ZSCAN12	-0.127591	5.69482	-2.33786	0.0207583	-3.29809
LAMC3	0.0682176	6.06233	2.33759	0.0207728	-3.29863
CD3G	-0.141593	10.4505	-2.3373	0.020788	-3.2992
CXorf61	0.085884	4.52081	2.33715	0.020796	-3.29951
OSBPL9	-0.0614187	9.63822	-2.33623	0.0208456	-3.30136
C8orf44	-0.101706	7.64147	-2.33611	0.0208519	-3.3016
CXorf48	0.134001	4.34109	2.3354	0.0208903	-3.30303
PRPF18	-0.0819106	8.4282	-2.33513	0.0209046	-3.30357
ELL3	0.0757078	5.51432	2.33497	0.0209132	-3.30389
ALAS2	0.16655	12.4374	2.33472	0.0209265	-3.30438
RNASE8	0.0873318	4.24448	2.33415	0.0209572	-3.30553
ANKRD20A3	-0.120549	5.20772	-2.33397	0.0209671	-3.30589
PPM1N	-0.12623	6.10656	-2.33397	0.0209673	-3.3059
GOLGA4	-0.115619	7.65676	-2.33335	0.0210006	-3.30714
LGALS3	0.144891	7.90154	2.33326	0.0210053	-3.30731
OR4D1	0.0878789	4.37213	2.33297	0.0210213	-3.3079
SEC61G	-0.121139	6.62032	-2.33265	0.0210385	-3.30854
FSCN2	0.0943339	5.5731	2.3323	0.0210572	-3.30924
ZMYM1	-0.118415	6.41284	-2.3322	0.021063	-3.30945
ZNF92	-0.147693	6.5714	-2.33174	0.021088	-3.31037
EMP3	-0.0784714	11.0048	-2.33094	0.021131	-3.31196
FOXL2	0.0781629	5.67274	2.33069	0.0211445	-3.31246
THOC3	0.100486	7.8079	2.32982	0.0211922	-3.31422
XAF1	-0.20499	9.50441	-2.32899	0.0212372	-3.31587
LOC339803	-0.114813	5.99515	-2.32871	0.0212524	-3.31643
PTP4A1	-0.0881401	8.26151	-2.32825	0.0212778	-3.31736
FAM71D	0.0724628	4.52241	2.3282	0.0212805	-3.31746
C10orf76	-0.063588	8.95007	-2.32715	0.0213378	-3.31955
GABBR2	0.0798579	4.96718	2.32667	0.0213644	-3.32052
LRRC8E	0.069755	4.51707	2.32595	0.0214039	-3.32196
PPHLN1	-0.0669424	9.08832	-2.32503	0.0214544	-3.3238
ZNF350	-0.114326	7.43523	-2.32502	0.0214551	-3.32382
FARSB	-0.10577	8.46115	-2.32491	0.0214607	-3.32403
NBPF16	0.0710214	10.6637	2.32437	0.0214907	-3.32511
SNORA56	0.135109	5.55067	2.32371	0.021527	-3.32643
ZNF169	-0.0669848	6.99851	-2.32349	0.0215394	-3.32688
ADAL	-0.121238	5.80254	-2.32332	0.0215485	-3.3272
RPP38	-0.154299	7.51329	-2.32325	0.0215526	-3.32735
MIR101-1	-0.213352	6.29485	-2.32271	0.0215827	-3.32844
C5orf4	0.210221	9.48695	2.32237	0.0216011	-3.3291
C17orf82	0.0842048	5.24717	2.32137	0.0216568	-3.33111
NAA16	-0.109217	7.74414	-2.32066	0.021696	-3.33252
THEM4	-0.101691	8.66453	-2.32012	0.0217262	-3.3336
ZNF37A	-0.135097	6.51382	-2.31998	0.0217341	-3.33388
C9orf102	-0.117187	6.92701	-2.31956	0.0217574	-3.33472
MPHOSPH10	-0.134331	6.23301	-2.31891	0.0217938	-3.33602
PYROXD1	-0.181748	7.46126	-2.31826	0.0218299	-3.33731
XBP1	-0.105786	9.76359	-2.31773	0.0218592	-3.33835
PUS10	-0.102048	6.57892	-2.31768	0.0218623	-3.33846
SLC36A1	0.101588	8.95799	2.31664	0.0219205	-3.34053
ROBO4	0.0755227	5.19775	2.31661	0.0219222	-3.34059
SAMD9L	-0.167796	9.8858	-2.31644	0.0219315	-3.34092
SLC22A14	0.0695301	5.0807	2.3162	0.0219453	-3.34141
MUC6	0.101085	5.53322	2.31618	0.0219462	-3.34145
WASL	-0.0744464	7.35296	-2.31584	0.0219655	-3.34213
ZNF507	-0.107577	7.88064	-2.31582	0.0219666	-3.34217
PRSS37	0.0774804	4.31068	2.31495	0.0220153	-3.34389
IFI44L	-0.42983	7.95994	-2.31375	0.022083	-3.34628
EIF3B	0.0930376	8.55312	2.31348	0.0220987	-3.34683
G2E3	-0.13071	6.56773	-2.31342	0.0221016	-3.34694
SRGAP1	0.0726035	4.37388	2.31287	0.0221332	-3.34805
ALOX15B	0.0779832	5.85785	2.31268	0.0221439	-3.34842
BATF3	-0.108226	6.4517	-2.31257	0.0221501	-3.34864
BEND4	0.0778465	5.89423	2.31243	0.022158	-3.34892
MAGEB17	0.0784541	5.04436	2.31219	0.0221712	-3.34938
ZNF830	-0.126403	7.01641	-2.312	0.0221819	-3.34976
ANKRD20A1	-0.117	5.21092	-2.31097	0.0222409	-3.35183
ACADVL	0.0730446	8.75306	2.31062	0.0222603	-3.3525
MAMDC4	0.0731114	5.78783	2.31002	0.0222947	-3.3537
LYSMD3	-0.145219	8.68115	-2.30909	0.0223475	-3.35554
SH3GL1	0.0858696	8.81214	2.30839	0.0223878	-3.35694
JAGN1	-0.0733823	7.86212	-2.30828	0.0223942	-3.35717
RASL10A	0.0790092	5.36547	2.30817	0.0224	-3.35737
POM121L9P	0.125892	5.98274	2.30788	0.0224166	-3.35795
GPR113	0.0742736	5.79373	2.30752	0.0224376	-3.35867
PATE1	0.0759431	3.27693	2.30737	0.0224459	-3.35896
KIAA1328	-0.0905498	6.19539	-2.30684	0.0224766	-3.36002
ANKRD32	-0.124433	6.39361	-2.30558	0.0225486	-3.36251
SNORA4	0.150802	6.28164	2.3048	0.0225936	-3.36406
NBPF15	0.070088	10.6159	2.30422	0.0226273	-3.36522
PDE2A	0.0861485	5.51969	2.30349	0.022669	-3.36665
TSHZ1	-0.0906854	6.74614	-2.30337	0.0226761	-3.36689
SIAH2	0.163024	8.78979	2.30209	0.0227503	-3.36943
PUS3	-0.138408	6.05037	-2.30206	0.0227522	-3.3695
TRAF6	-0.0709815	8.63842	-2.302	0.0227557	-3.36962
SHMT1	-0.116214	5.99682	-2.30188	0.0227623	-3.36985
TESC	0.180993	9.60568	2.30182	0.022766	-3.36997
SKIL	-0.142322	6.63268	-2.3018	0.0227672	-3.37001
NCRNA00257	0.0943903	4.07597	2.30129	0.0227966	-3.37101
RPRM	0.0956236	4.20863	2.30109	0.0228081	-3.37141
CCNL2	0.0625476	8.35344	2.30096	0.0228157	-3.37167
SAP30	0.0765968	7.35382	2.30095	0.0228163	-3.37169
BST2	-0.137142	7.93645	-2.30094	0.0228169	-3.37171
SNORD83A	0.0919133	6.17171	2.30075	0.0228279	-3.37208
ZNF518B	-0.0868022	7.79584	-2.29971	0.0228888	-3.37415
HECTD3	0.08565	8.31405	2.29949	0.0229011	-3.37457
MUTED	-0.0950682	8.38043	-2.29939	0.022907	-3.37477
CD164	-0.0751636	10.9978	-2.29905	0.0229269	-3.37545
KRTAP20-1	0.0709316	3.89859	2.29868	0.0229484	-3.37617
BBS10	-0.11266	6.96336	-2.29867	0.0229491	-3.3762
NFE2L2	-0.0662065	9.81841	-2.2985	0.022959	-3.37654
FAM70B	-0.06763	5.16142	-2.29823	0.0229748	-3.37707
GATA1	0.194545	8.06417	2.29751	0.0230169	-3.37849
KRT79	0.0971654	5.4732	2.29731	0.0230288	-3.37889
MRPL44	-0.0950538	7.32158	-2.29712	0.0230399	-3.37927
LRRC48	0.0915304	4.85799	2.29705	0.0230443	-3.37941
STK11	0.117663	7.93637	2.29681	0.0230582	-3.37988
FEZF1	0.0874876	5.06153	2.29587	0.0231133	-3.38174
SNORA13	0.121029	5.88972	2.29555	0.023132	-3.38237
PXDNL	0.0568862	4.23598	2.29439	0.0232005	-3.38466
ATXN10	-0.109084	8.7589	-2.29419	0.0232121	-3.38505
SLC10A6	0.0834933	5.20314	2.29402	0.0232224	-3.3854
BAK1	-0.0949321	8.20761	-2.29334	0.0232623	-3.38673
ATP9B	-0.0840981	8.12524	-2.29329	0.0232655	-3.38684
NME7	-0.0884297	5.78577	-2.29287	0.0232902	-3.38766
GBP4	-0.152264	8.391	-2.29243	0.0233161	-3.38852
HLA-DQB1	0.542371	6.74435	2.2923	0.0233236	-3.38877
RPAP3	-0.111706	7.00774	-2.29227	0.0233259	-3.38885
NRSN1	0.0765632	4.13527	2.29201	0.023341	-3.38935
SLURP1	0.0649077	5.77114	2.29156	0.0233676	-3.39024
GNN	-0.0760015	3.59721	-2.29138	0.0233786	-3.3906
IFI6	-0.315861	10.1527	-2.29099	0.0234016	-3.39137
APOBEC2	0.119594	5.89176	2.29092	0.0234059	-3.39151
TNFSF8	-0.0810136	10.3113	-2.29048	0.0234317	-3.39236
MYOM1	-0.0790996	5.95116	-2.28962	0.0234829	-3.39406
TFAP2C	0.0608806	4.30963	2.28856	0.0235462	-3.39615
ZNF121	-0.123843	7.75507	-2.2866	0.0236638	-3.40002
KIF26B	0.0815319	4.97991	2.2864	0.0236754	-3.4004
PIN4	-0.124937	5.68687	-2.28585	0.0237086	-3.40149
ALG5	-0.113695	7.19958	-2.28548	0.0237312	-3.40223
ZNF568	-0.0997654	5.21285	-2.28533	0.0237399	-3.40251
RQCD1	-0.0707803	9.13444	-2.285	0.0237598	-3.40316
SLC41A2	-0.107438	4.95459	-2.28487	0.0237676	-3.40342
FKBP2	-0.0845755	6.98996	-2.28485	0.023769	-3.40346
DNAH5	0.0512118	3.94483	2.28403	0.0238182	-3.40507
STXBP1	0.113753	6.91005	2.28315	0.0238715	-3.4068
WWC3	0.0816197	8.96764	2.28285	0.0238894	-3.40738
GPX5	0.0657061	3.94647	2.28281	0.0238923	-3.40748
YWHAQ	-0.0653201	10.7823	-2.28244	0.0239146	-3.4082
PKN2	-0.108498	9.61821	-2.28188	0.0239483	-3.40929
IFNE	0.0607693	3.24689	2.28185	0.0239499	-3.40934
GATC	-0.0821673	8.38285	-2.28096	0.0240044	-3.41111
FAM150B	0.0938065	6.62635	2.28086	0.0240104	-3.4113
GPHB5	0.0722883	5.43704	2.28083	0.024012	-3.41135
NBPF11	0.0681278	10.3078	2.28043	0.0240361	-3.41213
ALG11	-0.104178	7.55899	-2.28038	0.0240395	-3.41224
ODZ2	0.0892919	4.10337	2.27942	0.0240977	-3.41412
SLAMF9	0.0584954	4.21636	2.27839	0.0241606	-3.41614
ZNF114	0.0732986	4.09017	2.27818	0.0241736	-3.41656
NPC2	-0.0994999	10.6397	-2.27796	0.0241872	-3.417
NKAP	-0.0867872	6.92456	-2.27746	0.0242173	-3.41796
CBLN4	0.0622036	4.12032	2.27707	0.0242417	-3.41874
DPYSL5	0.0801607	4.51139	2.27624	0.0242923	-3.42036
C6orf54	0.0794945	5.26504	2.27605	0.0243038	-3.42072
ZNF234	-0.104787	7.43003	-2.27488	0.0243759	-3.42302
C17orf77	0.0650048	4.4692	2.2746	0.0243934	-3.42358
LUZP3P	0.0759379	5.0491	2.27403	0.0244283	-3.42469
BEST4	0.0666397	5.69643	2.27312	0.0244846	-3.42647
MRPS18A	-0.0836583	9.12336	-2.27281	0.0245038	-3.42708
MYH3	0.0720504	5.34545	2.27216	0.0245442	-3.42836
DUOXA1	0.0705529	6.2044	2.272	0.0245536	-3.42865
IGHD	-0.174458	10.9549	-2.27181	0.0245659	-3.42904
SEMA3F	0.0601676	5.67343	2.27134	0.0245947	-3.42995
ZNF12	-0.0904488	6.88733	-2.27092	0.0246212	-3.43079
CDH12	0.0583845	3.62847	2.26996	0.0246804	-3.43265
FOXD1	0.0710011	5.4614	2.26859	0.0247657	-3.43532
SLC25A47	0.0810044	5.38426	2.26803	0.024801	-3.43643
COL4A5	0.0573642	4.75951	2.2677	0.0248216	-3.43707
CTDSPL2	-0.0851631	8.99853	-2.26754	0.0248314	-3.43738
STMN1	0.0697167	5.18527	2.26716	0.0248555	-3.43813
AP2A1	0.133869	10.0498	2.26712	0.0248581	-3.43821
BGN	0.0759765	5.83587	2.2671	0.0248589	-3.43823
C2orf56	-0.108606	7.38142	-2.26647	0.0248985	-3.43947
RCHY1	-0.138972	6.8813	-2.26583	0.0249389	-3.44072
PLK1S1	-0.0937217	7.47566	-2.26534	0.0249699	-3.44168
SLC28A3	0.084816	4.40012	2.26495	0.0249944	-3.44244
MAP2K5	-0.100726	7.46208	-2.26474	0.0250076	-3.44285
SMNDC1	-0.0702819	9.04087	-2.26467	0.0250119	-3.44299
ACHE	0.0966125	5.03809	2.26426	0.0250377	-3.44378
KRTAP4-12	0.102207	6.64892	2.26396	0.0250566	-3.44437
MSH2	-0.136902	6.52116	-2.26394	0.0250575	-3.4444
MBNL3	0.130915	11.3818	2.2636	0.0250794	-3.44507
CDRT15	0.0939582	5.69483	2.26339	0.0250926	-3.44548
MRPL19	-0.0927994	6.37232	-2.26313	0.0251091	-3.44599
BCAM	0.132069	5.38186	2.26049	0.025276	-3.45112
ADCY6	0.0760578	5.17394	2.26014	0.0252985	-3.45181
THUMPD2	-0.122272	6.04686	-2.2599	0.0253138	-3.45228
LSM2	-0.0812063	6.61511	-2.25978	0.0253213	-3.45251
NBN	-0.121217	8.26112	-2.25902	0.0253699	-3.454
CD276	0.084166	5.05152	2.259	0.0253714	-3.45404
DVL2	-0.0511517	6.80188	-2.25885	0.0253809	-3.45433
UFM1	-0.134285	7.70118	-2.25843	0.0254074	-3.45514
CLDN3	0.0742725	6.54504	2.25831	0.025415	-3.45537
GPRIN2	0.0885743	5.52262	2.25801	0.0254341	-3.45595
GLMN	-0.123236	6.13863	-2.25799	0.0254354	-3.45599
RNF182	0.485689	6.3981	2.25785	0.0254446	-3.45627
ZNF763	-0.112375	6.77972	-2.25762	0.025459	-3.45671
CD55	-0.0876764	10.9866	-2.25719	0.0254866	-3.45755
ENPP2	-0.115987	4.93475	-2.25701	0.0254986	-3.45791
POPDC3	0.0839519	3.89069	2.25659	0.0255253	-3.45872
CD83	0.0660523	6.90918	2.25586	0.0255722	-3.46014
SRRD	0.179534	8.87893	2.25547	0.0255974	-3.46091
CLCNKB	0.0847048	4.67799	2.25525	0.0256113	-3.46133
KHNYN	0.0556653	7.60639	2.25432	0.0256711	-3.46313
NPC1L1	0.0824842	5.5095	2.25425	0.0256759	-3.46328
ZNF330	-0.0871561	7.22449	-2.2542	0.0256785	-3.46336
HAVCR2	-0.113285	7.19395	-2.25341	0.0257296	-3.46489
MFF	-0.0685316	9.00994	-2.25331	0.025736	-3.46509
ZNF184	-0.149038	6.64274	-2.25291	0.0257623	-3.46588
SCARNA9L	-0.141496	5.59724	-2.25252	0.0257874	-3.46663
TAB1	-0.061148	6.31016	-2.25249	0.0257895	-3.46669
NOVA1	0.0595612	4.50711	2.25218	0.0258094	-3.46729
ITGA4	-0.120282	9.57305	-2.25197	0.0258229	-3.46769
DNMT3B	0.0755058	5.22888	2.25192	0.0258263	-3.4678
GJB5	0.0835478	5.086	2.25126	0.0258689	-3.46907
SEC22B	-0.0763956	9.25259	-2.25104	0.0258834	-3.46951
BZW2	-0.0905296	8.06318	-2.25103	0.0258838	-3.46952
ZNF880	-0.111531	6.17795	-2.25067	0.0259072	-3.47022
LOC100293539	0.116953	10.5197	2.25057	0.0259139	-3.47042
LRRC23	-0.0782298	6.00007	-2.25017	0.0259399	-3.47119
ZBTB33	-0.119534	8.49784	-2.24816	0.0260705	-3.47508
GABARAPL2	0.106049	11.1579	2.24801	0.0260803	-3.47537
SNORA2B	-0.11966	5.28565	-2.24793	0.0260858	-3.47553
MT1P2	0.111115	6.06882	2.24741	0.0261199	-3.47654
JMY	-0.110836	7.0809	-2.24561	0.0262379	-3.48003
PABPC1L2B	0.0730777	5.21104	2.24559	0.0262391	-3.48006
COL1A2	0.0555146	5.39138	2.24441	0.0263165	-3.48234
YIPF6	0.0877289	8.2466	2.2444	0.0263169	-3.48235
SENP7	-0.109183	7.71307	-2.24348	0.0263776	-3.48414
ECSIT	0.0792135	7.78246	2.24317	0.0263983	-3.48474
RRAGB	-0.0815967	6.93946	-2.24303	0.0264075	-3.48501
POLR3D	-0.082625	7.46036	-2.2423	0.0264559	-3.48643
IRX3	0.0743345	5.45527	2.24226	0.0264583	-3.48649
ZNF148	-0.095367	9.02119	-2.24133	0.02652	-3.4883
ACADM	-0.157569	7.78786	-2.24108	0.0265368	-3.48879
SOSTDC1	0.0576642	3.42336	2.24098	0.026543	-3.48897
SNORA67	0.0822148	8.81228	2.24092	0.0265471	-3.48908
KCNG1	0.109041	5.66333	2.23972	0.0266267	-3.4914
OR14I1	0.10133	4.52138	2.23895	0.0266779	-3.49288
ZNF160	-0.0824244	7.73689	-2.2387	0.0266951	-3.49338
IDH3G	-0.0904158	10.2832	-2.23866	0.0266978	-3.49346
IGK@	-0.19708	7.72152	-2.23798	0.0267431	-3.49477
PALLD	-0.0857294	5.80013	-2.23778	0.026756	-3.49514
MOBKL3	-0.138266	7.96972	-2.23769	0.0267624	-3.49533
INTS7	-0.0981866	7.58249	-2.23754	0.0267724	-3.49562
RAB12	-0.0630325	7.26486	-2.2374	0.0267815	-3.49588
MUL1	-0.0724061	7.43106	-2.23711	0.0268008	-3.49644
ZNF614	-0.10952	6.28795	-2.23704	0.0268054	-3.49657
FAM76B	-0.0864585	7.0099	-2.23688	0.0268161	-3.49688
FAM188A	-0.115754	7.3239	-2.23685	0.0268183	-3.49694
GHRHR	0.0847115	5.25532	2.23663	0.0268329	-3.49736
MAGOHB	-0.100274	7.50219	-2.23611	0.0268677	-3.49836
USP8	-0.0944595	8.46947	-2.23609	0.0268696	-3.49842
NDRG4	0.0730036	5.56501	2.23576	0.0268914	-3.49904
RWDD2B	-0.1235	6.85104	-2.23554	0.0269064	-3.49947
ZFP1	-0.104178	5.92849	-2.23546	0.0269112	-3.49961
PSME2	-0.128243	9.31226	-2.23536	0.0269182	-3.49982
ORM1	0.283383	5.63581	2.23424	0.0269938	-3.50198
CNST	-0.0760264	7.83004	-2.23312	0.0270689	-3.50413
USP6NL	0.0960302	5.88225	2.2324	0.0271179	-3.50552
TFB1M	-0.108595	7.21884	-2.2323	0.0271246	-3.50571
LEMD3	-0.0681337	7.56267	-2.23219	0.0271319	-3.50592
CNTD2	0.0749676	5.88693	2.23188	0.0271525	-3.50651
TMEM48	0.0773657	7.39262	2.23174	0.0271626	-3.5068
GPR31	0.0834631	5.69369	2.23171	0.0271641	-3.50684
ZNF841	-0.149008	6.89961	-2.23167	0.0271668	-3.50692
SLC4A1AP	-0.121696	8.92293	-2.23164	0.0271687	-3.50697
H2BFWT	0.0867356	4.34768	2.2312	0.0271987	-3.50782
TUG1	-0.0521296	11.0814	-2.23115	0.0272022	-3.50792
KCNQ5	-0.111252	6.27295	-2.23106	0.0272086	-3.5081
CLEC18B	0.101234	6.06458	2.23103	0.0272102	-3.50815
SNORA2A	0.121175	5.73443	2.23058	0.0272412	-3.50903
AHSP	0.307937	10.6718	2.23056	0.027242	-3.50905
GBP3	-0.144918	7.14788	-2.23036	0.0272555	-3.50943
UCN3	0.0814541	5.06923	2.23034	0.0272575	-3.50949
DIS3	-0.105313	7.55351	-2.22994	0.0272843	-3.51025
ACTL7B	0.0829233	5.52379	2.22956	0.0273103	-3.51098
ZNF84	-0.114087	7.44225	-2.22911	0.0273408	-3.51185
C2CD2	-0.0739259	6.81048	-2.22876	0.0273643	-3.51251
C1QTNF1	0.0693862	6.30818	2.22806	0.0274121	-3.51386
OR4C3	0.0676819	3.31708	2.22804	0.0274137	-3.5139
OVOL3	0.101251	4.87596	2.22797	0.0274185	-3.51404
TMPRSS11D	0.0670313	3.75917	2.22782	0.0274288	-3.51433
HUS1	-0.071008	8.94863	-2.22746	0.0274533	-3.51502
HIST1H2AE	-0.0884014	5.67947	-2.22725	0.0274678	-3.51542
ZNF675	-0.231496	6.27455	-2.2272	0.0274713	-3.51552
YTHDF3	-0.0636201	9.59253	-2.22701	0.0274844	-3.51589
DCTN6	-0.121682	6.74217	-2.22582	0.0275653	-3.51816
WDR13	0.0700854	7.96792	2.22492	0.0276271	-3.51989
SSX1	0.0742363	3.02402	2.22359	0.0277188	-3.52244
UBR4	0.060995	9.48694	2.22298	0.0277607	-3.52361
IFI16	-0.0848325	10.6776	-2.22255	0.0277908	-3.52445
DNAJC1	-0.0853031	7.71403	-2.22175	0.0278458	-3.52597
GPR148	0.0855573	5.26076	2.22159	0.0278571	-3.52628
LOC401097	0.040011	3.55733	2.22079	0.0279124	-3.52782
FGFR2	-0.116795	5.11134	-2.22037	0.0279417	-3.52863
FURIN	0.116341	9.40865	2.2196	0.0279946	-3.53008
FER1L5	0.0988734	4.54752	2.21916	0.0280251	-3.53093
KRTAP1-3	0.074638	6.07666	2.21902	0.0280353	-3.53121
DOLPP1	-0.0760642	6.98069	-2.21874	0.0280549	-3.53175
RILPL2	-0.0877555	8.91977	-2.21808	0.0281009	-3.53301
TDRG1	0.0808751	4.97403	2.21801	0.0281057	-3.53314
C14orf145	-0.114766	6.46458	-2.21794	0.0281107	-3.53328
IGLJ3	-0.161047	10.9374	-2.21771	0.0281265	-3.53371
ASCC1	-0.100607	7.14602	-2.21745	0.0281444	-3.5342
C21orf49	-0.0897028	5.72232	-2.21726	0.0281581	-3.53458
ZDBF2	-0.166606	4.76915	-2.2168	0.0281901	-3.53545
FAM123C	0.0898781	5.50368	2.21678	0.0281912	-3.53548
DYRK3	0.108083	5.66602	2.21649	0.0282113	-3.53603
WARS	-0.132509	9.85786	-2.21597	0.0282482	-3.53704
KIN	-0.106507	7.45555	-2.21556	0.0282768	-3.53782
CDK3	0.0661767	6.05093	2.21552	0.0282798	-3.5379
IFIT1B	0.260473	8.4662	2.21528	0.0282964	-3.53836
C14orf19	-0.123144	5.14836	-2.21425	0.0283687	-3.54032
RSPO4	0.0643648	5.81895	2.21392	0.0283917	-3.54095
GRIK3	0.0672656	5.05204	2.21389	0.0283938	-3.541
PPIL4	-0.136583	7.62032	-2.21297	0.028459	-3.54277
LTA4H	0.0903028	10.0285	2.21125	0.02858	-3.54604
FLJ45949	0.0821292	4.34913	2.21051	0.0286328	-3.54747
GOT1	-0.0982405	7.75579	-2.21035	0.0286442	-3.54777
OR7G3	0.0902524	3.95314	2.21021	0.0286537	-3.54803
FLJ45832	0.0839166	3.807	2.20972	0.0286887	-3.54897
KLRG2	0.070675	5.76806	2.20902	0.0287387	-3.55031
PSG11	0.0772235	3.59936	2.2089	0.0287471	-3.55054
ZNF616	-0.103538	5.75021	-2.20877	0.0287559	-3.55077
MTMR9	-0.0626619	8.05164	-2.20724	0.0288655	-3.5537
TMEM50A	-0.0569826	11.3138	-2.20651	0.0289173	-3.55509
SNX2	-0.193474	9.70393	-2.20636	0.0289282	-3.55537
EEF2K	-0.0953818	7.19742	-2.2063	0.0289321	-3.55548
C18orf26	0.0799172	3.74259	2.20616	0.0289423	-3.55575
FAM124A	0.0573793	4.44898	2.20586	0.0289635	-3.55631
PTPRB	0.0670453	3.83181	2.20567	0.0289772	-3.55668
C15orf60	0.0830051	4.0184	2.20548	0.0289907	-3.55704
MAGEA9	0.0937196	4.33442	2.2051	0.0290183	-3.55777
EFEMP2	0.0651691	6.07126	2.20449	0.0290622	-3.55894
ARPC4	-0.0544349	10.6409	-2.2042	0.029083	-3.55949
SCARNA5	0.167837	9.34845	2.20388	0.0291057	-3.56009
HSF2BP	0.0719687	5.03126	2.20265	0.0291945	-3.56243
SPAG16	-0.0721942	4.92503	-2.20238	0.0292142	-3.56295
KRTAP5-5	0.0961757	6.08886	2.202	0.0292414	-3.56367
SLAMF7	-0.139027	8.4087	-2.20155	0.0292735	-3.56451
OR11L1	0.0562208	4.83369	2.20137	0.0292869	-3.56487
TM4SF1	0.0786793	5.16883	2.20044	0.0293539	-3.56663
GPR37	0.0677815	4.538	2.20043	0.0293544	-3.56664
ZNF585A	-0.097472	6.49768	-2.19995	0.0293895	-3.56756
F7	0.0637789	5.86147	2.19875	0.0294766	-3.56984
KIF20B	-0.178906	5.09455	-2.19872	0.0294787	-3.56989
SLC26A5	0.107202	3.93893	2.19869	0.029481	-3.56995
IPO11	-0.124139	7.29076	-2.19852	0.0294936	-3.57028
MRPS35	-0.104024	6.99765	-2.19808	0.0295254	-3.57111
C16orf55	0.0712502	5.63065	2.1976	0.0295603	-3.57202
ZNF490	-0.0855335	7.20647	-2.19754	0.0295647	-3.57213
SENP1	-0.11707	8.86657	-2.1965	0.0296401	-3.5741
FKBP1B	0.102885	7.8739	2.19634	0.0296524	-3.57442
HS6ST3	0.0716777	4.70517	2.19629	0.0296559	-3.57451
PARP2	-0.070916	6.49783	-2.19626	0.0296582	-3.57457
ALB	0.0623818	3.96253	2.19595	0.029681	-3.57516
TAS2R5	-0.103833	7.22228	-2.19588	0.0296859	-3.57528
BMP5	0.0494061	3.69841	2.19496	0.0297529	-3.57702
HIST1H3J	-0.148651	6.3267	-2.19437	0.0297962	-3.57814
IFT74	-0.151879	4.89617	-2.19425	0.0298049	-3.57836
LINS	-0.0957996	7.9617	-2.19423	0.0298063	-3.5784
SLC6A9	0.198112	7.82029	2.19321	0.0298816	-3.58034
AIM2	-0.191047	7.47452	-2.19219	0.0299563	-3.58226
LOC100127950	0.0564592	3.71141	2.19202	0.029969	-3.58259
CISD2	0.159775	8.59772	2.19136	0.0300176	-3.58383
SP4	-0.0705849	8.51433	-2.19099	0.0300456	-3.58455
FAM135B	0.0555222	4.2506	2.19083	0.0300569	-3.58484
CA5A	0.0773648	3.66625	2.19026	0.0300996	-3.58593
SCT	0.0762454	6.33696	2.18949	0.030156	-3.58737
KLF1	0.212481	8.53691	2.18936	0.0301656	-3.58762
PAX9	0.0807773	5.00697	2.18903	0.0301901	-3.58824
CCDC76	-0.118033	7.78738	-2.18867	0.0302169	-3.58892
CCDC140	0.0726688	5.21265	2.18866	0.0302175	-3.58894
NUCB2	-0.146833	6.95946	-2.18864	0.0302195	-3.58899
TMEM208	-0.135904	8.06666	-2.18854	0.0302264	-3.58917
GNA12	0.122294	8.24379	2.18846	0.030233	-3.58933
MDM2	-0.090066	9.58298	-2.18839	0.0302377	-3.58945
FUT8	-0.102436	7.7808	-2.1883	0.0302445	-3.58963
CEP290	-0.145184	5.00884	-2.18805	0.0302634	-3.59011
STAG2	-0.11428	9.58966	-2.18772	0.0302875	-3.59072
RMND5B	-0.0675194	7.85338	-2.18771	0.0302883	-3.59074
SLC35A5	-0.0700211	8.5661	-2.18729	0.0303199	-3.59154
LSG1	-0.0898442	8.36058	-2.18716	0.0303294	-3.59178
DDI1	0.0764659	3.58169	2.18715	0.0303299	-3.5918
C22orf36	0.0589799	5.98284	2.18692	0.0303472	-3.59223
C3orf55	0.0716047	4.11388	2.1869	0.0303485	-3.59227
TLX2	0.0824799	5.94726	2.18671	0.0303631	-3.59264
USPL1	-0.0896303	8.23019	-2.18669	0.0303644	-3.59267
GPSM1	0.0551279	6.09887	2.18667	0.0303659	-3.59271
C2orf54	0.0795162	5.92978	2.18645	0.0303823	-3.59312
DLX4	0.0770857	5.79439	2.18631	0.0303925	-3.59338
C2orf19	0.0874889	3.66551	2.18628	0.0303947	-3.59344
CYTH2	0.0746493	6.5021	2.18567	0.0304407	-3.5946
SNAPC2	-0.0781206	7.47669	-2.18552	0.0304521	-3.59489
C11orf88	0.0594818	4.61435	2.18547	0.0304554	-3.59497
HLA-DRA	-0.0939126	12.0059	-2.18539	0.0304617	-3.59513
CROCC	0.055958	5.64201	2.18513	0.0304811	-3.59562
LOC644936	0.0574382	7.29202	2.18511	0.0304823	-3.59565
ZNF354C	-0.0725744	5.67203	-2.18458	0.0305225	-3.59666
STAB1	0.109952	7.46998	2.18365	0.030592	-3.59841
USP30	-0.0647938	7.89287	-2.18259	0.0306718	-3.60041
ULBP2	0.0760412	5.29127	2.18234	0.0306903	-3.60088
ZNF383	-0.115754	7.96868	-2.18232	0.0306922	-3.60092
BNIP3L	0.0521172	12.0067	2.18214	0.0307052	-3.60125
OR1B1	0.0882191	4.80468	2.18198	0.0307172	-3.60155
NOL10	-0.0896383	7.61622	-2.18182	0.0307294	-3.60186
SNORA61	0.112674	8.81882	2.18157	0.030748	-3.60232
OR8B8	0.155293	4.45557	2.18041	0.0308357	-3.60451
OR1E2	0.0459448	3.64038	2.18035	0.0308404	-3.60463
TAS1R1	0.0838396	5.27655	2.17993	0.0308723	-3.60542
GRP	0.0642162	5.22535	2.17873	0.0309631	-3.60768
NT5M	0.150878	6.92588	2.17863	0.0309703	-3.60785
XKRX	-0.129532	5.19451	-2.17802	0.0310169	-3.60901
PDIA6	-0.110583	8.93694	-2.17635	0.0311442	-3.61216
CD86	-0.109888	8.08127	-2.1763	0.0311478	-3.61224
C2orf24	0.138433	9.87885	2.17572	0.0311924	-3.61334
C21orf30	0.0891416	5.56444	2.17475	0.0312661	-3.61516
C8orf51	0.0838295	5.26108	2.17471	0.031269	-3.61523
SLC25A34	0.0681328	5.95964	2.17464	0.0312748	-3.61537
BLVRB	0.209702	10.0067	2.17456	0.0312809	-3.61552
TBL2	-0.0661401	7.29459	-2.17339	0.0313706	-3.61772
GTF2H2	-0.145438	7.75581	-2.1732	0.0313849	-3.61807
TBX18	0.063981	3.87938	2.17303	0.0313979	-3.61839
NAA15	-0.13348	7.51845	-2.17213	0.031467	-3.62007
ZNF527	-0.0889495	5.90453	-2.17191	0.0314844	-3.6205
KIAA0802	0.0670426	5.63383	2.17112	0.031545	-3.62198
ABCA13	0.183804	5.48935	2.17064	0.0315817	-3.62287
MIOX	0.0829752	5.93532	2.17062	0.0315836	-3.62291
SLC30A7	-0.0745309	9.66879	-2.17037	0.0316027	-3.62338
APOBEC3D	-0.0752013	8.74183	-2.17024	0.0316125	-3.62362
HRH3	0.0740713	5.8079	2.16998	0.0316329	-3.62411
RAB8A	-0.0750207	9.28751	-2.16988	0.0316405	-3.6243
ESYT3	0.0628545	4.14079	2.16965	0.0316583	-3.62473
SERF2	0.0710461	7.51156	2.16924	0.0316902	-3.6255
SNAPC3	-0.0875844	9.62407	-2.16791	0.0317929	-3.62799
BAI2	0.0647439	5.59866	2.1677	0.0318093	-3.62838
ZBTB3	-0.0900046	7.10441	-2.16711	0.0318551	-3.62948
DMRTB1	0.0810938	5.77427	2.16711	0.0318556	-3.6295
C5orf39	-0.115856	6.62718	-2.16655	0.031899	-3.63054
ZNF791	-0.135945	8.48533	-2.16626	0.0319214	-3.63108
CAND2	0.0716718	5.78922	2.16621	0.0319255	-3.63118
ZER1	0.129934	9.91519	2.1661	0.0319339	-3.63138
FAM73A	-0.107213	7.30589	-2.16544	0.0319856	-3.63262
MRGPRX1	0.0836767	5.08556	2.1654	0.0319883	-3.63269
LOC440313	0.0890154	5.41238	2.16493	0.0320252	-3.63357
SNRPA	-0.101081	9.24533	-2.16453	0.0320567	-3.63432
TMEM163	0.0820323	5.02584	2.16419	0.0320833	-3.63496
FAM83B	0.0593836	3.38053	2.16364	0.0321264	-3.63599
ZNF117	-0.165306	8.53791	-2.16299	0.0321767	-3.63719
LBX1	0.0760641	5.79599	2.16264	0.0322044	-3.63785
LACTB2	-0.113634	6.04479	-2.16232	0.0322298	-3.63846
KCNV1	0.0652275	4.36525	2.16178	0.032272	-3.63946
ZC3H15	-0.127243	7.97578	-2.16176	0.0322733	-3.63949
HELLS	-0.131746	4.61566	-2.16073	0.0323548	-3.64143
PIK3C3	-0.0624858	9.34906	-2.15958	0.0324456	-3.64357
NYNRIN	0.0908372	5.58514	2.15933	0.0324652	-3.64404
C6orf226	-0.0735131	6.69768	-2.1588	0.0325072	-3.64503
ALK	0.0671333	4.9684	2.15732	0.0326239	-3.64778
GALM	-0.126756	7.89736	-2.15665	0.0326773	-3.64903
MLH1	-0.0909113	8.1665	-2.15632	0.0327041	-3.64966
CRNKL1	-0.0577132	7.59584	-2.15573	0.0327504	-3.65074
ISX	0.0576731	4.79339	2.15557	0.0327638	-3.65106
OAS1	-0.213285	9.69063	-2.15505	0.0328047	-3.65201
TRAPPC6B	-0.130355	7.34813	-2.15498	0.0328108	-3.65215
LMAN2	-0.0609787	11.4991	-2.15482	0.0328229	-3.65244
PITPNC1	-0.0775258	9.79097	-2.15457	0.0328435	-3.65292
SNAP29	-0.110626	8.54338	-2.15448	0.0328507	-3.65309
BLM	-0.1159	6.12254	-2.15427	0.0328674	-3.65348
ZNF761	-0.135565	6.07855	-2.15357	0.0329228	-3.65477
TMEM229B	-0.116175	7.9173	-2.15264	0.0329977	-3.65651
C7orf36	-0.168013	7.01061	-2.15254	0.0330053	-3.65668
KRTAP9-8	0.109444	5.96312	2.15223	0.0330307	-3.65727
TMEM223	-0.0915664	8.38205	-2.15185	0.033061	-3.65798
CNTNAP5	0.0652571	3.72083	2.15137	0.0330994	-3.65887
KIAA1486	0.0634797	4.65526	2.14959	0.0332427	-3.66218
CALY	0.0827032	7.28014	2.14866	0.0333176	-3.6639
PPP1R3C	0.0687395	3.88491	2.1486	0.0333229	-3.66402
RPRD1A	-0.0781061	7.80125	-2.14849	0.0333315	-3.66422
ATAD1	-0.0985735	8.00114	-2.14846	0.0333339	-3.66427
CDHR2	0.060925	5.04782	2.14821	0.0333545	-3.66475
SPATS2L	-0.172977	6.47108	-2.14782	0.0333858	-3.66547
ATCAY	0.0704356	5.03401	2.14764	0.0334004	-3.6658
ZNF75D	-0.0975917	6.77277	-2.14635	0.0335047	-3.66819
JAG2	0.066939	5.38613	2.14571	0.0335568	-3.66938
AMBN	0.0683503	3.21915	2.1456	0.033566	-3.66959
ARHGAP33	0.0594647	5.81221	2.14468	0.0336411	-3.6713
C10orf2	-0.0803775	5.94888	-2.14461	0.0336464	-3.67142
MIR199A2	0.0690424	5.03072	2.14371	0.0337202	-3.6731
UBE2L3	-0.0636945	10.4721	-2.14366	0.0337239	-3.67318
VGLL3	0.0702723	3.81898	2.14332	0.0337515	-3.67381
PKIA	-0.104161	6.29779	-2.1419	0.0338681	-3.67645
FAM134A	0.0822616	8.88001	2.14185	0.0338724	-3.67654
SPINK6	0.06207	3.19762	2.14175	0.0338804	-3.67672
EIF2A	-0.121579	7.96839	-2.14158	0.0338943	-3.67704
CSGALNACT2	-0.0754684	9.24299	-2.14105	0.0339373	-3.67801
MATN3	0.06622	4.06308	2.14063	0.0339722	-3.67879
ECD	-0.0809738	9.543	-2.1405	0.0339829	-3.67904
GTF2I	-0.0816414	8.2811	-2.14037	0.0339936	-3.67928
ACAN	0.0785212	5.12564	2.13985	0.0340361	-3.68023
CHIT1	0.127025	5.71422	2.13981	0.0340394	-3.68031
GTPBP8	-0.0996223	7.3445	-2.13951	0.0340647	-3.68088
FUT6	0.0739397	5.4119	2.13915	0.0340937	-3.68153
NEDD1	-0.105561	7.98816	-2.13913	0.0340959	-3.68158
ZNF267	-0.204594	7.97956	-2.139	0.0341062	-3.68181
CPN2	0.0895604	5.77892	2.13827	0.0341664	-3.68316
C12orf48	-0.102985	4.08547	-2.13822	0.0341706	-3.68325
SMARCAD1	-0.147187	7.16059	-2.138	0.0341891	-3.68367
CALB2	0.0584914	4.79947	2.13745	0.0342347	-3.68468
LOC285033	-0.10169	6.03599	-2.1372	0.0342553	-3.68514
TXNL4B	-0.0759688	8.31837	-2.13665	0.0343002	-3.68615
C17orf47	0.0679845	3.81006	2.13645	0.0343171	-3.68652
ZNF624	-0.096619	6.38566	-2.13636	0.0343244	-3.68669
API5	-0.100625	9.10202	-2.13524	0.034418	-3.68877
SLC35D1	-0.126218	6.86539	-2.13512	0.0344279	-3.68899
MRPL51	-0.139999	9.11829	-2.13495	0.0344419	-3.6893
ALX4	0.0770447	6.00283	2.13459	0.0344715	-3.68996
DEFB103A	0.0653151	4.43206	2.13435	0.0344918	-3.69041
CEL	0.075901	5.23473	2.13399	0.0345217	-3.69107
KRTCAP2	-0.113309	8.70647	-2.13381	0.034537	-3.69141
KIAA0922	0.0445239	9.54447	2.1338	0.0345378	-3.69143
LOC401557	0.0696413	4.41306	2.13341	0.0345701	-3.69214
FAM83C	0.076609	5.50136	2.13311	0.0345952	-3.6927
LEKR1	0.068535	4.65719	2.13307	0.0345988	-3.69278
ADORA2B	0.0785127	5.92145	2.13257	0.0346405	-3.6937
CEP170	-0.0773161	8.70316	-2.13248	0.0346476	-3.69385
C13orf15	0.106675	9.2838	2.13242	0.0346529	-3.69397
FAM133B	-0.127999	7.33034	-2.13209	0.0346805	-3.69458
PRPF38B	-0.0957262	8.37228	-2.13204	0.0346842	-3.69466
RABGAP1L	-0.0610825	7.9447	-2.13189	0.0346971	-3.69494
ZNF134	-0.108441	7.37416	-2.13161	0.0347209	-3.69547
TMX3	-0.118537	6.86875	-2.1316	0.0347215	-3.69548
SRGAP3	-0.0793063	5.54821	-2.1314	0.034738	-3.69585
ADCYAP1	0.0772416	4.93856	2.13074	0.034793	-3.69706
KLHDC8B	-0.142373	6.9958	-2.13006	0.0348507	-3.69832
KSR2	0.0620691	4.9651	2.12995	0.0348596	-3.69852
GRM6	0.0638452	5.0571	2.12953	0.0348949	-3.69929
NCRNA00176	0.0750577	5.52865	2.12945	0.0349015	-3.69944
PTPLA	0.0667799	4.92612	2.12927	0.0349166	-3.69977
CLIP4	-0.0855881	7.71539	-2.12922	0.0349215	-3.69987
C20orf103	-0.106506	5.01847	-2.12902	0.034938	-3.70023
ATP6V1D	-0.115958	7.26897	-2.12887	0.0349505	-3.70051
ADIPOR1	0.0786827	12.6289	2.12861	0.0349722	-3.70098
HDGF	0.129321	10.3674	2.12823	0.0350048	-3.70169
LIMCH1	0.0579646	4.54313	2.1275	0.0350661	-3.70303
JAKMIP2	-0.162641	6.18057	-2.12725	0.0350869	-3.70349
MGC45800	0.0818467	5.3252	2.12653	0.0351485	-3.70482
ERCC6	-0.0774791	7.67027	-2.12649	0.0351516	-3.70489
SMC4	-0.118174	7.26977	-2.12648	0.0351526	-3.70491
ABCB7	-0.109024	7.74967	-2.12586	0.0352048	-3.70605
CROT	-0.108856	6.75782	-2.12559	0.035228	-3.70655
IL31RA	-0.0781528	4.66598	-2.12535	0.0352478	-3.70698
AKR1C2	0.104509	5.37727	2.12515	0.0352651	-3.70736
KRTAP4-9	0.106945	7.35862	2.12469	0.0353043	-3.7082
CP	0.0730368	3.58385	2.12442	0.035327	-3.70869
RTP3	0.0701157	4.47515	2.12421	0.035345	-3.70908
NCALD	-0.131127	6.85227	-2.12407	0.0353573	-3.70935
GAPT	-0.173902	9.31247	-2.12391	0.0353703	-3.70963
LOC440419	0.0790697	4.98326	2.12347	0.0354078	-3.71044
IFI44	-0.304563	7.71044	-2.12285	0.0354608	-3.71158
COMP	0.0765353	4.83291	2.12201	0.0355323	-3.71312
ZNF44	-0.086059	6.99592	-2.122	0.0355334	-3.71314
DSCR6	0.0702606	5.11358	2.12197	0.0355361	-3.7132
EFTUD1	-0.154392	6.41722	-2.12171	0.0355582	-3.71368
UEVLD	-0.113077	7.54931	-2.1214	0.0355843	-3.71424
USH1C	0.058313	4.75271	2.12087	0.0356296	-3.71521
OR6X1	0.0862225	5.0771	2.12049	0.0356622	-3.71591
PDHX	-0.0908437	8.18552	-2.12018	0.0356891	-3.71649
PTH2	0.0659228	6.45394	2.11992	0.0357114	-3.71696
ZNF468	-0.127066	6.62613	-2.11949	0.0357485	-3.71776
MAGEB6	0.081293	4.49442	2.11936	0.0357595	-3.71799
RHOBTB1	0.122953	5.53473	2.11936	0.0357598	-3.718
ANKRD29	0.0599436	4.67053	2.11778	0.0358951	-3.72088
REEP5	-0.0807312	9.70472	-2.11773	0.0359001	-3.72099
C2orf18	-0.0842272	8.19593	-2.11746	0.0359229	-3.72147
SMTN	0.0656497	5.68286	2.11708	0.0359555	-3.72216
CSTF2T	-0.0756395	7.61091	-2.11658	0.0359994	-3.72309
MGC34800	0.0665542	5.97356	2.1164	0.0360144	-3.72341
ZNF436	-0.0588945	7.16478	-2.11559	0.0360846	-3.7249
OR4N2	0.080912	3.84143	2.11539	0.0361017	-3.72526
OR9Q1	0.0699962	4.15667	2.11421	0.0362044	-3.72743
THAP6	-0.1038	7.41059	-2.11408	0.036216	-3.72767
LMO3	0.0515374	3.44035	2.11406	0.0362173	-3.7277
ELFN1	0.0844441	5.11029	2.11394	0.0362279	-3.72792
C1orf64	0.0576398	5.16733	2.11386	0.0362351	-3.72807
FBXO3	-0.0719535	8.464	-2.11364	0.0362538	-3.72847
FAM23A	0.0629146	5.48748	2.1136	0.0362571	-3.72854
SKAP1	-0.101723	8.94806	-2.11333	0.0362806	-3.72903
UROD	0.0907203	8.07204	2.11285	0.0363228	-3.72992
METTL5	-0.0888373	7.01123	-2.11284	0.0363237	-3.72994
FBXO17	0.0733787	5.00564	2.11253	0.0363502	-3.73049
MAP4K3	-0.126427	6.69327	-2.11237	0.0363642	-3.73079
NPBWR2	0.0853171	4.65927	2.11212	0.0363857	-3.73124
PPM1K	-0.111092	7.52735	-2.11205	0.0363925	-3.73138
STAU2	-0.0603662	7.83279	-2.11188	0.0364073	-3.73169
FOXK2	-0.0886554	6.18841	-2.1115	0.0364398	-3.73237
ICK	-0.0913248	7.7931	-2.11144	0.0364458	-3.7325
SUCLA2	-0.127331	7.0867	-2.11129	0.0364586	-3.73277
SHISA5	-0.0728946	11.2768	-2.11101	0.036483	-3.73328
RNF144A	-0.094663	7.67116	-2.11056	0.0365225	-3.7341
FLRT2	0.062366	4.33038	2.11024	0.03655	-3.73468
APEX2	-0.061778	7.01847	-2.11011	0.0365622	-3.73493
GYG2	0.0624199	4.45085	2.11008	0.0365644	-3.73498
TNXA	0.145626	6.65527	2.10986	0.0365836	-3.73538
SMYD1	0.101541	3.4818	2.10984	0.0365852	-3.73541
ZNF354A	-0.139706	6.7162	-2.10967	0.0366006	-3.73573
NAPEPLD	-0.120921	6.82841	-2.10864	0.0366904	-3.7376
ZNF321	-0.111865	6.53489	-2.10803	0.0367443	-3.73872
PPP6R1	0.0585273	9.88239	2.10779	0.036765	-3.73915
SEPT7	-0.0787126	8.43855	-2.107	0.0368353	-3.7406
C15orf57	-0.124095	7.48991	-2.10699	0.0368362	-3.74063
ZNF81	-0.0722312	6.99013	-2.10674	0.036858	-3.74108
C20orf11	0.0632889	9.05438	2.10666	0.0368646	-3.74121
ZNF563	-0.113682	5.03719	-2.10662	0.0368685	-3.74129
ELOVL2	0.0911617	3.88904	2.1064	0.0368882	-3.7417
NIPA2	-0.0606875	8.34011	-2.10636	0.0368911	-3.74176
ZKSCAN2	-0.0690129	5.70999	-2.10584	0.0369372	-3.74271
DPM1	-0.156851	9.03209	-2.10511	0.0370017	-3.74404
SNORD115-24	0.0530012	3.02432	2.10507	0.0370057	-3.74413
TMEM183B	0.0854823	9.74395	2.10504	0.0370084	-3.74418
BAG1	0.141608	8.5913	2.10359	0.037136	-3.74681
CACHD1	-0.141966	5.65074	-2.10289	0.037199	-3.7481
ERBB3	0.0629785	4.80741	2.10185	0.0372916	-3.74999
GOLIM4	-0.103406	6.09182	-2.1018	0.0372955	-3.75007
PPM1A	0.100801	9.06298	2.10169	0.0373056	-3.75028
DNAJB9	-0.146507	6.1177	-2.10129	0.0373411	-3.751
VSIG8	0.0879551	5.64834	2.10125	0.0373444	-3.75107
ZNF273	-0.131073	6.92899	-2.10086	0.0373798	-3.75179
WDR70	-0.0898665	7.41424	-2.10078	0.0373863	-3.75192
OR5C1	0.0743744	5.37549	2.10049	0.0374126	-3.75246
FLJ46358	0.0616772	5.90295	2.10043	0.0374174	-3.75256
MIR516B1	-0.0709884	3.18601	-2.1004	0.0374205	-3.75262
GXYLT2	0.125813	4.03302	2.10025	0.0374337	-3.75289
CD8A	-0.167598	9.71249	-2.10022	0.0374368	-3.75295
CNNM1	0.0640446	4.76758	2.09923	0.0375254	-3.75475
HEBP1	0.181543	9.1733	2.09868	0.0375746	-3.75575
MEX3B	0.0540088	6.14437	2.09854	0.0375865	-3.75599
ZNF257	-0.147777	5.52098	-2.0983	0.0376087	-3.75644
NEK1	-0.0961259	7.02433	-2.0976	0.0376716	-3.75772
CXorf27	0.0702441	4.8052	2.09756	0.0376746	-3.75778
OR4L1	0.0773363	4.12484	2.09742	0.0376871	-3.75803
ZNF28	-0.146535	6.56319	-2.09714	0.0377124	-3.75854
DFNA5	0.0788675	5.37746	2.09693	0.0377311	-3.75892
ARV1	-0.133734	7.43915	-2.09552	0.0378589	-3.76149
ATAD3C	0.0480734	5.70807	2.09524	0.0378836	-3.76199
PIGM	-0.0889351	8.3371	-2.09519	0.0378888	-3.76209
HSP90AA6P	-0.179125	5.65215	-2.09494	0.0379109	-3.76254
FOXD4L3	0.0837795	6.26383	2.09484	0.0379199	-3.76272
CHRM5	0.0795164	5.09174	2.09445	0.0379549	-3.76342
COG6	-0.125763	7.74057	-2.0942	0.0379779	-3.76388
ZNF35	-0.108702	5.77188	-2.09416	0.0379813	-3.76395
TEAD1	0.0639188	4.16398	2.09378	0.038016	-3.76465
VPS72	-0.0938673	8.88368	-2.09349	0.0380416	-3.76516
SLC2A1	0.0971386	10.0335	2.09345	0.0380456	-3.76524
ZNF426	-0.1038	7.15485	-2.09339	0.0380512	-3.76535
C9orf57	0.0885122	4.27586	2.09299	0.0380873	-3.76607
CST4	0.0880034	5.47422	2.0925	0.0381321	-3.76697
TRMT12	-0.12722	6.47587	-2.09165	0.0382095	-3.76851
UNC93A	0.0750839	4.77167	2.09159	0.0382148	-3.76862
HOXD3	0.070062	4.39678	2.09074	0.0382915	-3.77014
FLJ46257	0.0751986	4.85692	2.09032	0.0383298	-3.7709
TNK1	0.0622604	5.72102	2.09007	0.0383531	-3.77137
GGCT	-0.0995094	6.30022	-2.0893	0.0384238	-3.77277
OR5H2	0.062523	2.95493	2.08918	0.0384339	-3.77297
ENDOD1	0.110918	7.51019	2.08902	0.038449	-3.77327
ZNF486	-0.11996	8.43403	-2.08886	0.0384635	-3.77355
CD163L1	0.0606606	4.83575	2.08884	0.0384657	-3.7736
HELQ	-0.107488	6.79944	-2.08867	0.0384806	-3.77389
MRPL18	-0.0913463	8.00238	-2.08799	0.0385435	-3.77513
C19orf22	0.118288	11.138	2.08682	0.0386507	-3.77725
TBC1D22B	0.145006	9.43058	2.08637	0.0386922	-3.77807
MGC16025	0.0687736	6.9144	2.08619	0.038708	-3.77837
NCRNA00288	0.0700726	5.53159	2.08617	0.0387103	-3.77842
CHML	-0.127359	6.67363	-2.08574	0.0387503	-3.77921
NRBP2	0.0658472	6.32454	2.08525	0.038795	-3.78008
NEDD8	-0.11523	9.1867	-2.08519	0.0388005	-3.78019
FIP1L1	-0.0505686	9.46169	-2.08505	0.038813	-3.78044
SERPINB3	0.0948045	3.68042	2.08499	0.0388185	-3.78054
EAPP	-0.128328	8.25707	-2.08471	0.0388444	-3.78105
PRAMEF11	0.133753	4.393	2.08469	0.0388462	-3.78109
LGMN	-0.0883711	7.17726	-2.08454	0.0388608	-3.78137
OSGIN1	-0.0687196	6.03118	-2.0843	0.0388825	-3.7818
SVIP	-0.146061	7.18817	-2.08344	0.0389619	-3.78335
MIOS	-0.124106	7.1886	-2.08339	0.0389664	-3.78344
ZNF207	-0.0500228	10.464	-2.08231	0.0390667	-3.78539
AZI2	-0.119422	8.11445	-2.08228	0.0390689	-3.78544
NRCAM	-0.108437	4.10826	-2.08215	0.0390813	-3.78568
LOC401589	0.0840011	4.58856	2.08191	0.0391041	-3.78612
EIF4G1	0.0669252	8.1425	2.08189	0.0391054	-3.78614
CDH1	0.154266	6.48914	2.08185	0.0391091	-3.78622
ZNF567	-0.107925	5.92889	-2.08175	0.0391184	-3.7864
SDC4	0.104257	6.08966	2.0817	0.0391235	-3.7865
MT1JP	0.0826716	5.26262	2.08135	0.0391553	-3.78711
ARSH	0.0764611	4.85521	2.08135	0.0391559	-3.78712
DCTN2	-0.0762345	8.80262	-2.08128	0.0391618	-3.78724
AMOTL1	0.0540116	4.83505	2.08122	0.0391676	-3.78735
IFITM1	-0.120372	11.9382	-2.08119	0.0391701	-3.7874
NDUFS2	-0.0599967	8.48273	-2.08068	0.0392176	-3.78832
CCZ1	-0.0592879	8.19999	-2.08036	0.0392482	-3.78891
CHMP2B	-0.10808	7.71587	-2.08017	0.0392657	-3.78925
TAS2R38	0.0734711	4.80963	2.08003	0.0392782	-3.7895
LGI1	0.0591924	2.99444	2.07926	0.0393499	-3.79088
SNX6	-0.0842847	8.8633	-2.07858	0.0394133	-3.79211
CPNE7	0.0612942	5.65046	2.07793	0.0394745	-3.79329
MDFI	0.0667518	6.07829	2.07768	0.0394974	-3.79373
ZCCHC17	-0.10281	7.12223	-2.07732	0.0395314	-3.79438
CES3	0.0651972	4.16155	2.07718	0.0395447	-3.79464
UGGT2	-0.0866168	4.93008	-2.07703	0.0395586	-3.7949
HOXC13	0.0698946	4.78294	2.0766	0.0395994	-3.79569
OR7E24	0.0862698	4.52185	2.07641	0.0396164	-3.79601
ZCCHC2	-0.153196	8.22721	-2.07628	0.0396289	-3.79625
ZNF33A	-0.0902243	8.51353	-2.07617	0.0396389	-3.79644
CCK	0.0718728	4.86552	2.07614	0.0396422	-3.79651
ART1	0.0651009	5.9815	2.07523	0.0397276	-3.79814
C2orf27A	-0.053645	6.05251	-2.0752	0.0397302	-3.79819
CNTNAP2	0.0600208	4.51568	2.07438	0.0398072	-3.79966
LCORL	-0.0838954	6.99603	-2.07398	0.0398454	-3.80039
RBM41	-0.094561	6.27582	-2.07393	0.0398496	-3.80047
PKMYT1	0.077398	5.20577	2.07388	0.0398552	-3.80058
CHST12	-0.0765475	7.98968	-2.07302	0.0399358	-3.80211
LOC100131195	0.0749942	4.23351	2.07283	0.0399538	-3.80246
C21orf89	0.106466	5.91596	2.07254	0.0399812	-3.80298
CLINT1	-0.0582584	9.9251	-2.0717	0.0400609	-3.80449
TRIM16	0.100045	6.36956	2.07147	0.0400826	-3.8049
ALG14	-0.0577431	5.51122	-2.07091	0.040136	-3.80591
SUPT3H	-0.125536	6.29514	-2.07076	0.0401501	-3.80618
NAT9	0.0579839	6.69051	2.07056	0.0401692	-3.80654
CHCHD5	-0.0887298	6.86378	-2.0697	0.0402507	-3.80808
PRAMEF16	0.0749739	4.17077	2.06942	0.0402776	-3.80859
DHODH	-0.0672655	6.37897	-2.06932	0.040287	-3.80876
CES2	-0.0543711	7.41595	-2.06916	0.0403016	-3.80904
SCN2B	0.0693188	4.86134	2.06867	0.040349	-3.80993
RNASE9	0.0657047	4.0898	2.0686	0.0403555	-3.81005
LIN7C	-0.120187	8.18359	-2.06858	0.040357	-3.81008
OR6C75	0.0909943	3.33234	2.06849	0.0403662	-3.81025
NAPSA	-0.0845481	5.63496	-2.06803	0.0404097	-3.81107
UCHL3	-0.0985712	7.47525	-2.06787	0.0404245	-3.81135
OSBPL8	-0.106304	9.97835	-2.06715	0.0404933	-3.81264
USP16	-0.13886	7.64104	-2.06705	0.0405029	-3.81282
CXCL6	0.0537457	4.61657	2.06685	0.0405219	-3.81318
ZNF474	0.0601809	4.32048	2.06671	0.0405361	-3.81344
SPIN1	-0.0881546	8.5249	-2.06641	0.0405642	-3.81397
SERINC2	0.112238	6.82919	2.06639	0.0405668	-3.81402
DPM2	0.156423	8.71461	2.06613	0.0405913	-3.81448
TIPARP	-0.0684256	8.48106	-2.06571	0.0406315	-3.81523
GCFC1	-0.0836066	7.23994	-2.06519	0.040681	-3.81615
LOC284861	0.173681	4.80749	2.06507	0.0406927	-3.81637
MIR34A	0.0855283	3.99396	2.065	0.0406996	-3.8165
SETDB2	-0.111042	6.78767	-2.06484	0.0407149	-3.81678
SFTPB	0.0616471	4.99334	2.06457	0.0407405	-3.81726
MTRF1L	-0.0927918	7.33568	-2.06403	0.0407925	-3.81823
PHACTR3	0.0560319	5.12467	2.06403	0.0407931	-3.81824
SLC39A2	0.0657017	4.34464	2.06318	0.0408744	-3.81975
PCDH1	0.0703015	6.22264	2.06289	0.0409023	-3.82027
CXCR6	-0.11888	6.04554	-2.06262	0.0409285	-3.82075
RBM27	-0.0622047	8.46076	-2.06229	0.0409604	-3.82135
TRIM50	0.0856371	4.32767	2.0619	0.0409979	-3.82204
TH	0.066728	5.56454	2.06134	0.0410521	-3.82304
ZC3H6	-0.102517	8.04503	-2.06122	0.0410636	-3.82325
PGM5P2	-0.240474	6.17172	-2.06101	0.041084	-3.82363
C22orf28	-0.0733184	8.42163	-2.06075	0.041109	-3.82409
NXF5	0.0804501	4.80974	2.0604	0.0411437	-3.82473
FOLR4	0.0648868	5.79818	2.06036	0.0411473	-3.8248
C10orf28	-0.07241	7.75288	-2.06032	0.0411513	-3.82487
FOSL1	0.0654075	6.30831	2.0603	0.041153	-3.8249
PIGK	-0.152319	6.67851	-2.0601	0.0411719	-3.82525
CXorf19	0.0488978	3.97139	2.05968	0.0412133	-3.82601
KRTAP22-1	0.0607689	4.58783	2.05923	0.041257	-3.82682
C4orf42	-0.0954527	8.30489	-2.05863	0.0413149	-3.82788
BSPRY	0.0694204	5.74703	2.05844	0.0413332	-3.82822
C5orf23	0.0733051	4.15705	2.05816	0.0413611	-3.82873
ZNF826P	-0.129955	4.57357	-2.05795	0.0413811	-3.8291
C1orf103	-0.109531	8.19882	-2.05781	0.0413952	-3.82935
CST8	0.0813133	4.29875	2.05764	0.0414118	-3.82966
FOXD4L1	0.0758271	6.09625	2.05761	0.0414141	-3.8297
VAC14	-0.076954	5.98268	-2.05753	0.0414221	-3.82985
ASPHD2	-0.0858467	6.83205	-2.05747	0.0414283	-3.82996
SLC22A3	0.061515	4.09461	2.05741	0.0414336	-3.83006
FOXG1	0.0717689	5.15332	2.05739	0.0414358	-3.8301
CBX3	-0.0910862	7.49504	-2.05733	0.0414413	-3.8302
OR9K2	0.0770879	3.47938	2.0572	0.0414544	-3.83044
TRMT11	-0.112814	6.45304	-2.05705	0.0414693	-3.83071
HK1	0.0795745	8.41468	2.05671	0.0415021	-3.83131
FAM83A	0.0942512	5.79456	2.05664	0.0415087	-3.83143
OR13C5	0.0809207	3.98731	2.05629	0.0415434	-3.83206
FOLR2	-0.11876	6.67761	-2.056	0.0415718	-3.83258
ZNF716	-0.0918599	5.01031	-2.05594	0.0415773	-3.83268
CKMT2	0.0885791	5.29039	2.0559	0.0415809	-3.83275
GPR34	-0.14272	5.62211	-2.05574	0.041597	-3.83304
NR2E1	0.0647555	4.52093	2.05555	0.0416152	-3.83337
LOC100130428	-0.123665	7.53933	-2.05531	0.0416394	-3.83381
NCOA4	0.0752086	11.5458	2.05365	0.0418022	-3.83677
ZNF480	-0.139058	7.52553	-2.05361	0.0418055	-3.83683
OBSL1	0.0707841	4.7923	2.0533	0.0418363	-3.83739
TPPP3	-0.166843	7.40636	-2.05327	0.0418389	-3.83744
OR5L2	0.0661909	3.26938	2.05298	0.0418681	-3.83797
LOC648987	-0.0613949	7.54702	-2.05287	0.041878	-3.83814
HIST1H1C	-0.0948404	7.93878	-2.05211	0.0419533	-3.83951
DEXI	-0.0881807	7.31721	-2.05207	0.041957	-3.83957
FANCL	-0.102863	5.75231	-2.05193	0.0419712	-3.83983
FLJ16126	0.0673261	5.21171	2.05107	0.0420555	-3.84135
DCAF10	0.0773347	8.07161	2.05078	0.0420842	-3.84187
NDUFB9	-0.115319	8.75725	-2.0506	0.0421022	-3.84219
SERPINE2	-0.134011	5.60922	-2.05047	0.0421155	-3.84243
POM121L12	0.0728486	4.51493	2.05042	0.0421202	-3.84251
MMP15	0.0629682	4.85982	2.05041	0.042121	-3.84253
TSFM	-0.0703304	6.5025	-2.04988	0.0421737	-3.84348
METTL14	-0.12883	7.36729	-2.04982	0.0421796	-3.84358
SYT14	0.053458	4.13888	2.04976	0.0421858	-3.84369
TRMT61B	-0.150834	6.7037	-2.04888	0.0422723	-3.84525
SLC6A17	0.0889635	4.4535	2.04827	0.0423331	-3.84633
ZNF212	-0.0682811	6.75828	-2.04815	0.0423452	-3.84655
KIAA0430	0.0581704	10.6616	2.04801	0.0423589	-3.8468
ADAMTS17	0.0742279	6.36244	2.04781	0.0423791	-3.84716
ITIH3	0.0625145	4.78772	2.04775	0.0423844	-3.84725
LEP	0.0782277	4.64042	2.04773	0.0423868	-3.84729
SUMF2	-0.0735844	9.77502	-2.0476	0.0423998	-3.84753
FGF22	0.0693654	5.76205	2.04739	0.0424203	-3.84789
MAPT	0.0684698	5.09471	2.04728	0.0424319	-3.8481
SEC24A	-0.0484135	8.0907	-2.04677	0.0424822	-3.849
MAPK6	-0.100586	6.48597	-2.04673	0.042486	-3.84907
AWAT1	0.0788538	4.82118	2.04667	0.0424918	-3.84917
DDX28	-0.0749301	6.61761	-2.0462	0.0425386	-3.85
RASAL2	0.0658238	4.3185	2.04553	0.0426062	-3.8512
PRAMEF15	0.128115	4.38333	2.04496	0.0426628	-3.85221
SALL4	0.0699046	4.98441	2.04487	0.0426719	-3.85237
CCDC9	-0.0647621	7.15	-2.04454	0.0427046	-3.85295
HHIP	0.0886968	4.62685	2.04387	0.0427721	-3.85415
SFTPD	0.0870595	5.84688	2.04382	0.0427764	-3.85422
SPEM1	0.0634464	5.28154	2.04359	0.0428003	-3.85465
TMEM59	-0.0678201	9.75874	-2.04282	0.0428775	-3.85601
FGF3	0.0735299	5.17641	2.04269	0.0428903	-3.85624
ASCL5	0.07239	5.32825	2.04234	0.0429251	-3.85685
UBLCP1	-0.118825	8.28581	-2.04211	0.0429488	-3.85727
HIST1H2BO	-0.10567	5.95765	-2.04202	0.0429577	-3.85742
PKD2L1	0.0591564	4.53071	2.042	0.0429594	-3.85745
C6orf15	0.0713799	5.57114	2.04148	0.0430121	-3.85838
RPL10A	-0.123645	9.9637	-2.04062	0.0430987	-3.8599
EMILIN3	0.0624863	5.33765	2.04058	0.043102	-3.85996
RUVBL1	-0.0915139	7.76312	-2.03971	0.0431903	-3.86151
ZNF419	-0.0796018	6.68241	-2.03923	0.0432388	-3.86236
KIAA1045	0.0966403	5.24848	2.03911	0.043251	-3.86257
DHRS9	-0.17609	7.61648	-2.03906	0.0432559	-3.86266
HUNK	0.0584445	4.82716	2.03844	0.0433187	-3.86376
GOSR2	-0.064786	8.66903	-2.03841	0.0433217	-3.86381
NUDC	0.0712804	6.98543	2.03817	0.0433462	-3.86424
FLJ46361	0.0752626	4.52747	2.03779	0.0433842	-3.8649
RGPD1	-0.121219	9.26919	-2.03717	0.0434474	-3.866
MUC16	0.0627557	5.14057	2.03699	0.0434662	-3.86633
GNL2	-0.102622	7.62307	-2.0369	0.0434751	-3.86648
RHBDD2	-0.0818555	9.71627	-2.03667	0.0434981	-3.86688
OR13C4	0.120599	3.76016	2.0366	0.043505	-3.867
ARPM1	0.0976982	4.18468	2.03652	0.0435138	-3.86716
CDKN2D	0.0878248	7.85153	2.03644	0.0435218	-3.8673
PTPRT	0.0622031	4.39284	2.03625	0.0435407	-3.86762
COX8A	-0.0689616	9.30186	-2.03613	0.0435535	-3.86785
IHH	0.0798141	5.03848	2.03569	0.0435979	-3.86862
PRAMEF4	0.1227	4.35514	2.03568	0.0435991	-3.86864
POP4	-0.0980374	8.25598	-2.03557	0.04361	-3.86883
PRELP	0.0671966	5.22714	2.03547	0.0436208	-3.86902
ZNF510	-0.134767	6.70488	-2.03541	0.0436269	-3.86912
HS3ST3B1	-0.092942	7.3797	-2.03536	0.0436312	-3.8692
LOC441208	0.0816891	7.09829	2.03503	0.043665	-3.86978
SMAGP	-0.0597945	7.15985	-2.03449	0.0437203	-3.87074
ZNF844	-0.147475	6.34543	-2.03375	0.0437956	-3.87204
TBK1	-0.114301	7.48816	-2.03337	0.0438342	-3.87271
CHCHD10	-0.0908222	8.14605	-2.03297	0.0438753	-3.87341
OR5K4	0.0544681	2.91721	2.03297	0.0438757	-3.87342
IFIT5	-0.198435	7.72072	-2.03264	0.0439097	-3.87401
ZNF699	-0.11713	5.7446	-2.03194	0.0439811	-3.87523
TMEM63B	0.197888	9.35867	2.03194	0.0439815	-3.87524
PDZRN3	0.0582244	4.25629	2.03179	0.0439968	-3.8755
NBR2	-0.0921827	8.01499	-2.03173	0.0440029	-3.87561
OR13F1	0.0663375	4.81288	2.03161	0.0440152	-3.87582
DCAF12L2	0.0643762	4.53482	2.03079	0.0440993	-3.87726
CENPO	-0.084685	6.55518	-2.03047	0.0441317	-3.87782
XPO7	0.107876	9.8991	2.02999	0.0441821	-3.87868
AK2	-0.0648286	10.1024	-2.02976	0.0442051	-3.87908
RBP5	0.142798	6.27123	2.02971	0.0442101	-3.87916
ROBO1	-0.0928603	5.25374	-2.02923	0.0442604	-3.88002
MRPL49	-0.0932428	8.29547	-2.0291	0.044273	-3.88024
FAM69B	0.0749452	6.4937	2.02908	0.0442755	-3.88028
HBS1L	-0.0951182	8.29186	-2.0286	0.0443246	-3.88111
THAP7	-0.0887161	7.46339	-2.02845	0.0443401	-3.88138
CCDC59	-0.191021	6.65178	-2.02777	0.0444103	-3.88258
FICD	-0.0819874	7.38145	-2.02775	0.0444124	-3.88261
ENY2	-0.116259	7.31266	-2.02706	0.0444847	-3.88384
IREB2	-0.0639895	8.74792	-2.02693	0.0444976	-3.88406
SNAPC1	-0.11921	6.14626	-2.02686	0.0445048	-3.88418
PLAU	0.0636185	5.16667	2.02672	0.0445193	-3.88443
OR10Q1	0.0813653	5.07817	2.02615	0.0445781	-3.88542
GRM5	0.0640087	5.46917	2.02595	0.0445989	-3.88578
ABCA1	-0.167741	7.96061	-2.02595	0.0445994	-3.88579
CLEC4GP1	0.0733638	6.06146	2.02535	0.0446612	-3.88683
ITLN1	0.190283	5.3796	2.02463	0.0447361	-3.8881
LMAN1L	0.0698036	5.6469	2.02443	0.0447574	-3.88846
LARP6	0.0590275	4.98036	2.0239	0.0448122	-3.88938
SPACA1	0.0369235	2.76291	2.02384	0.0448184	-3.88949
TBC1D19	-0.127828	7.28332	-2.02382	0.0448203	-3.88952
PMS1	-0.0906054	7.77033	-2.0238	0.044823	-3.88956
TMEM26	0.0577325	3.90598	2.02315	0.0448911	-3.89071
ANKIB1	-0.0588706	8.78973	-2.02303	0.0449034	-3.89092
SSX5	0.0459056	2.63925	2.02262	0.0449462	-3.89164
PLRG1	-0.146424	7.84727	-2.02258	0.0449499	-3.8917
DOK2	-0.0907919	9.34231	-2.02223	0.0449871	-3.89232
CCBE1	0.0682518	4.40504	2.02218	0.0449919	-3.8924
LCMT1	-0.0826056	8.082	-2.02217	0.0449934	-3.89243
GPBP1	-0.103542	9.35875	-2.02203	0.0450081	-3.89267
CYP2C18	0.0572399	3.79979	2.02203	0.0450082	-3.89268
PNP	0.100887	9.38875	2.02117	0.0450981	-3.89418
FAM89A	0.068796	5.89229	2.02114	0.0451006	-3.89422
MIER1	-0.10216	8.51895	-2.02098	0.0451181	-3.89452
BMPER	0.0697187	5.01494	2.02074	0.0451424	-3.89492
C9orf23	-0.0832275	7.49839	-2.02055	0.0451633	-3.89527
LOC728675	0.0843474	7.64412	2.02005	0.0452149	-3.89614
CHRNA3	0.0728524	5.40028	2.01969	0.0452528	-3.89677
THAP2	-0.122286	4.83196	-2.01953	0.0452702	-3.89706
KIAA0087	0.0669864	4.44129	2.01905	0.0453206	-3.8979
ARAP2	-0.0948634	8.19959	-2.01901	0.0453246	-3.89797
TAS1R3	0.0541595	5.9512	2.01896	0.0453301	-3.89806
SLC38A11	0.174482	5.96765	2.01878	0.0453493	-3.89838
KLRC1	-0.152561	5.39304	-2.01876	0.0453514	-3.89841
PPAP2B	0.0645581	5.58224	2.01852	0.0453761	-3.89882
PHF14	-0.0810683	7.52756	-2.01842	0.045387	-3.899
GPBAR1	-0.0979373	6.93136	-2.01836	0.0453929	-3.8991
CASKIN1	0.0687095	5.24033	2.01725	0.0455104	-3.90105
MIR124-3	0.0586064	4.5549	2.0172	0.0455156	-3.90114
DGKQ	0.0563018	6.86678	2.01704	0.0455329	-3.90143
SUPV3L1	-0.0999602	8.04883	-2.01699	0.0455382	-3.90151
ZNF75A	-0.117774	6.7465	-2.01653	0.0455862	-3.90231
SDF2	-0.0624041	8.14124	-2.01601	0.0456416	-3.90323
GOLGA8C	0.0529527	5.81793	2.01588	0.0456552	-3.90345
NOSTRIN	0.0501199	3.6642	2.01577	0.0456672	-3.90365
IRS4	0.0734501	3.62828	2.01576	0.0456678	-3.90366
C6orf94	0.073622	3.80853	2.01574	0.0456694	-3.90369
LOC120824	-0.0703236	3.39145	-2.01569	0.0456757	-3.90379
PNPLA3	0.068038	4.53679	2.01525	0.0457224	-3.90456
MMADHC	-0.0834894	8.5845	-2.01497	0.0457517	-3.90504
ZFP37	-0.108142	4.71557	-2.01491	0.0457582	-3.90515
MIER3	-0.128881	6.83962	-2.01442	0.0458096	-3.906
MAF1	0.13233	8.78138	2.01391	0.0458642	-3.9069
CHRNB2	0.0818674	5.81594	2.01388	0.045867	-3.90694
CTNNAL1	0.160712	5.31901	2.01379	0.0458766	-3.9071
FAM162A	-0.0885835	6.53714	-2.01332	0.0459267	-3.90792
STYX	-0.0952321	9.13285	-2.01317	0.0459429	-3.90819
RAD17	-0.119488	6.71591	-2.01288	0.0459738	-3.9087
FER	-0.119045	5.76524	-2.01287	0.0459746	-3.90871
SLC4A10	-0.166667	6.34867	-2.01274	0.0459887	-3.90894
MC3R	0.081913	4.88258	2.01263	0.0460007	-3.90914
JUN	-0.080664	6.32935	-2.01262	0.0460018	-3.90916
DTX1	0.0766807	6.85488	2.01165	0.0461046	-3.91084
OR12D2	0.0854867	3.58734	2.01081	0.0461943	-3.91231
NUDT8	0.0674737	6.10299	2.01079	0.0461967	-3.91234
C11orf34	0.151922	5.24657	2.01066	0.0462108	-3.91257
OR1G1	0.108857	4.03911	2.01019	0.046261	-3.91339
HIST1H1B	-0.196645	7.27608	-2.01006	0.0462755	-3.91363
HOXB8	0.0749881	5.20329	2.00871	0.0464201	-3.91598
FLJ16124	0.0689635	4.23328	2.00861	0.0464307	-3.91615
CXCL10	-0.248971	5.40586	-2.00836	0.0464569	-3.91658
FRS2	-0.0647342	7.82504	-2.00827	0.0464671	-3.91674
DTX4	-0.0914963	7.23451	-2.00819	0.046476	-3.91689
GRASP	0.051772	6.15522	2.00813	0.0464816	-3.91698
C1orf156	-0.147765	5.66984	-2.00782	0.0465157	-3.91753
RNF39	0.0661254	5.91116	2.00764	0.0465352	-3.91785
CCBL2	-0.0773006	8.39917	-2.00729	0.0465729	-3.91846
ANKH	0.107918	9.11073	2.00727	0.0465749	-3.91849
ANKRD42	-0.0671995	6.42865	-2.00717	0.0465856	-3.91866
SAR1B	-0.11086	7.94053	-2.00676	0.0466296	-3.91938
C4A	0.0826412	6.30208	2.00675	0.0466307	-3.91939
ENOSF1	-0.116322	7.47125	-2.00647	0.046661	-3.91988
AMFR	0.0755836	9.35278	2.00645	0.0466631	-3.91992
CNTNAP4	0.0623769	4.17768	2.00589	0.0467239	-3.9209
FOXI2	0.0763366	5.91557	2.00561	0.0467538	-3.92138
PACRGL	-0.0968545	7.39433	-2.00443	0.0468816	-3.92344
GPC1	0.0547897	6.10706	2.00358	0.046974	-3.92492
DNPEP	-0.0650769	7.9316	-2.0033	0.047004	-3.9254
TMEM167B	-0.0569026	9.74102	-2.00318	0.0470167	-3.92561
ESRRB	0.067188	4.40036	2.00259	0.047081	-3.92663
STRC	0.065563	5.22346	2.00232	0.0471107	-3.92711
OSTCL	0.0597177	3.7026	2.00222	0.0471208	-3.92727
TMEM109	-0.101582	9.79885	-2.0018	0.0471665	-3.928
PRAMEF5	0.12483	4.4484	2.00173	0.0471744	-3.92813
ZBTB5	-0.0784049	5.90691	-2.00171	0.0471768	-3.92817
RNF138	-0.0798676	7.33373	-2.00112	0.0472411	-3.92919
C14orf1	-0.0976591	9.50193	-2.00081	0.0472752	-3.92974
SV2B	0.0691846	4.0178	2.00032	0.0473282	-3.93058
MIR214	0.0737913	6.21232	1.99938	0.0474308	-3.93221
RAMP1	0.0760488	6.36438	1.99875	0.0475006	-3.93332
OR7A5	0.0747659	3.57875	1.99831	0.0475484	-3.93408
SPAM1	0.0660288	3.13955	1.99725	0.0476647	-3.93592
APOA5	0.0613663	5.19505	1.99724	0.0476658	-3.93593
SNORD3A	0.325299	7.75353	1.99668	0.0477277	-3.93691
OR12D3	0.0934434	4.08936	1.99631	0.0477674	-3.93754
C6orf208	0.0823428	5.79062	1.99621	0.0477788	-3.93772
ABCB11	0.0541216	3.76674	1.99621	0.0477791	-3.93772
CYP2E1	0.0576167	5.10651	1.99601	0.0478011	-3.93807
FUT4	0.051738	7.22797	1.99597	0.0478056	-3.93814
SLC27A2	-0.141135	4.70332	-1.99572	0.0478329	-3.93857
SERPINA5	0.0812356	3.97417	1.9957	0.0478349	-3.9386
LRRC15	0.0685893	5.8569	1.99558	0.0478485	-3.93881
CDH19	0.051669	3.29115	1.99553	0.0478541	-3.9389
SPTA1	0.121883	5.3562	1.99459	0.0479573	-3.94052
NOL4	0.0664027	4.60594	1.99433	0.0479865	-3.94098
NECAB3	-0.0482358	6.81948	-1.99404	0.0480184	-3.94148
SCUBE3	0.083458	5.22828	1.99387	0.0480373	-3.94177
RNF17	-0.0636925	3.00847	-1.99383	0.0480417	-3.94184
MMP12	0.0432584	3.01336	1.99373	0.0480523	-3.94201
CCL16	0.0733968	5.06796	1.99371	0.0480551	-3.94205
BAT4	-0.0541792	6.96301	-1.99362	0.0480653	-3.94221
GJD4	0.0713535	5.17789	1.99352	0.0480756	-3.94238
TAF1B	-0.101097	6.76963	-1.9927	0.0481661	-3.94379
MCPH1	-0.0894286	7.77295	-1.99211	0.0482317	-3.94481
IL1F9	0.0644226	4.13722	1.99204	0.0482398	-3.94494
SNORA44	0.100283	7.32941	1.99203	0.0482407	-3.94495
BZW1	-0.0648782	8.97541	-1.99203	0.0482407	-3.94496
OR2A5	0.0872435	4.30084	1.99178	0.0482683	-3.94539
TGM2	0.195522	8.48407	1.99163	0.0482848	-3.94564
RPP25	-0.062781	6.08413	-1.99161	0.0482877	-3.94569
SNRPB2	-0.124052	8.12362	-1.99138	0.0483135	-3.94609
RPF2	-0.153089	5.65939	-1.9909	0.0483662	-3.94691
TMEM106B	-0.0951198	8.62425	-1.99071	0.0483872	-3.94724
C21orf129	0.0668095	5.04276	1.99061	0.0483982	-3.94741
IGKV3D-11	-0.219984	8.50162	-1.99054	0.048406	-3.94753
MTRR	-0.0834601	8.67417	-1.99036	0.0484262	-3.94784
OR51I2	0.0967506	4.36004	1.99033	0.0484303	-3.94791
RAB4A	-0.0907812	6.99691	-1.99027	0.0484366	-3.948
PEX3	-0.117677	6.86281	-1.99013	0.0484525	-3.94825
SIX6	0.0727302	5.81627	1.98992	0.0484753	-3.9486
CAMKV	0.0558484	4.63684	1.98986	0.0484824	-3.94871
FLRT3	0.0747919	4.31761	1.98931	0.0485439	-3.94967
GPRC5D	-0.149087	5.36997	-1.98898	0.0485807	-3.95024
PSMB9	-0.112177	10.4836	-1.98895	0.0485833	-3.95028
SLC36A2	0.0735163	4.24561	1.98866	0.0486165	-3.95079
TMEM145	0.075065	5.18333	1.98836	0.0486496	-3.9513
CDC42EP3	0.070101	9.88121	1.98832	0.0486539	-3.95137
NONO	-0.0663658	10.0134	-1.9883	0.0486564	-3.95141
PSME1	-0.137749	10.2637	-1.98817	0.0486706	-3.95163
APOBEC3H	-0.122529	5.6798	-1.98806	0.0486834	-3.95183
ORC4	-0.0949807	7.32598	-1.98757	0.0487384	-3.95267
C1orf211	0.0739929	4.31789	1.98741	0.0487558	-3.95294
C2orf49	-0.105208	7.56239	-1.98736	0.0487619	-3.95304
HRH1	0.0676188	4.99519	1.987	0.0488016	-3.95365
PRR23B	0.0859278	5.358	1.98695	0.0488072	-3.95374
MAP2K3	0.135912	10.7164	1.98693	0.0488092	-3.95377
HSPA13	-0.121241	6.9417	-1.98565	0.0489533	-3.95598
C21orf88	0.0704943	4.53682	1.98533	0.0489895	-3.95654
ITPA	-0.0720202	7.22455	-1.98509	0.0490159	-3.95694
RHCE	0.110476	5.56257	1.98444	0.0490896	-3.95807
FARP1	0.0692273	5.08918	1.98442	0.049092	-3.95811
NYX	0.0567839	5.98725	1.98297	0.0492557	-3.96061
TBX3	0.0727071	5.00451	1.98294	0.0492582	-3.96065
LAMB4	0.0608315	4.22105	1.9828	0.0492742	-3.96089
ZNF197	-0.065175	5.03801	-1.98241	0.0493187	-3.96157
USH2A	0.0427622	3.82547	1.98207	0.0493574	-3.96216
ZNF204P	-0.18115	4.7712	-1.98169	0.0494003	-3.96281
GRM7	0.0628717	4.31449	1.98167	0.0494019	-3.96284
HGF	-0.097672	6.11851	-1.98165	0.0494042	-3.96287
CYP39A1	0.0421611	3.37126	1.98154	0.0494172	-3.96307
C6orf168	0.0613955	4.55982	1.98075	0.0495062	-3.96442
GLT25D2	-0.109927	5.55653	-1.98075	0.0495063	-3.96442
GATA4	0.064333	5.34501	1.98067	0.0495159	-3.96457
COQ5	-0.0920885	6.90211	-1.98063	0.0495204	-3.96464
LMBRD1	-0.0976529	9.0729	-1.98045	0.0495406	-3.96494
HERC6	-0.136196	7.46951	-1.98021	0.0495681	-3.96536
ADNP2	-0.0724498	6.95338	-1.97951	0.0496475	-3.96656
CENPT	0.0585145	7.09464	1.97794	0.0498265	-3.96927
NKX6-1	0.0727609	5.86429	1.97791	0.0498294	-3.96931
PRSS45	0.059229	5.32932	1.9779	0.0498307	-3.96933
IL10RA	-0.0733114	11.066	-1.97762	0.0498628	-3.96981
MLN	0.0621624	5.7865	1.97725	0.0499049	-3.97045
KRTAP15-1	0.0793489	4.35575	1.97712	0.0499196	-3.97067
NBEA	-0.105774	5.81748	-1.97681	0.0499552	-3.9712
LOC257358	0.0587664	4.40355	1.97649	0.0499918	-3.97175

## Sheet: Table S3
Table S3. The inflammatory genes in GO 0006954 term
Inflammatory genes	Overlapped genes
TRPV1	No
TGFB1	No
LDLR	No
PRKCD	No
KL	No
GHSR	No
P2RX7	No
LIPA	No
CELF1	No
AOAH	No
ADIPOQ	No
TTBK1	No
PSMB4	No
PJA2	No
GATA3	No
SOCS3	No
KRT1	No
AGTR2	No
LILRA5	No
CYBA	No
SLAMF1	No
KRT16	No
PLP1	No
STAB1	Yes
LBP	No
CXCL6	Yes
SETD6	No
NLRP9	No
ABHD12	No
SCGB1A1	No
BAP1	No
CCL17	No
PROK2	No
BDKRB1	No
IRF5	No
C1QTNF3	No
CLEC7A	No
BCL6	No
CCL7	No
CCL8	No
BST1	No
INS	No
TNFRSF4	No
LRRK2	No
TLR8	No
LPL	No
CYP19A1	No
CRH	No
CTSC	No
ADGRE5	No
CDH5	No
ZP3	No
TBXA2R	No
C5AR1	No
NFKBIZ	No
CXCL9	No
TAFA3	No
AFAP1L2	No
ABCC1	No
TICAM2	No
LY86	No
AKNA	No
SELP	No
ITGB6	No
IL1RN	No
GGT3P	No
SERPINF2	No
FCGR3A	No
HCK	No
TNFSF4	No
SDC1	No
PLK2	No
TCIRG1	No
PXK	No
CCL4	No
IL2RA	No
EPO	No
IL1B	No
IL1A	No
IFNG	No
FOXP3	No
IFI35	No
ELANE	No
CARD8	No
UCN	No
F2RL1	No
CCL21	No
ACKR2	No
METRNL	No
AIF1	No
CALCA	No
CCL13	No
BCL6B	No
THEMIS2	No
FCGR2B	No
CD180	No
PARK7	No
ZYX	No
PTN	No
CIITA	No
ANO6	No
FPR2	No
ACP5	No
SETD4	No
CXCR2	No
ACOD1	No
NDFIP1	No
CCL18	No
CCL23	No
ADRA2A	No
PTGES	No
ENPP3	Yes
NOS2	No
CD36	No
CCL3L1	No
MYD88	No
FOS	No
TIRAP	No
S100A9	No
POLB	No
SELE	No
CCL22	No
AP3B1	No
PTGS1	No
P2RX1	No
CD200R1	Yes
VAMP8	No
LOXL3	No
TOLLIP	No
FFAR4	No
ETS1	No
KARS1	No
IDO1	No
TNIP1	No
LGALS9	No
IL17RA	No
CCRL2	Yes
PDE2A	Yes
ODAM	No
GPER1	No
S1PR3	No
HMGB2	No
SHPK	No
NT5E	No
CD200R1L	No
TNFAIP3	No
CNR1	No
UFL1	No
CCN3	No
PLCG2	No
PIK3CG	No
KNG1	No
TIMP1	No
C5	No
C3	No
AGT	No
SERPINA3	No
SERPINA1	No
OSMR	No
PRKCZ	No
MGLL	No
AKT1	No
TRIL	No
BCR	No
CST7	No
PTGER2	No
PTGER3	No
NINJ1	No
SMAD1	No
MBL2	No
NPY	No
CCL24	No
SNAP23	No
WNT5A	No
CD200	No
PYDC2	No
NOD2	No
ALOX15	No
PLGRKT	No
NLRP10	No
IL21	No
MT-RNR2	No
CMKLR1	No
KLRG1	No
LTB4R	No
CCL19	No
BLNK	No
IKBKG	No
FYN	No
MDK	No
CASP12	No
CXCR6	Yes
GPX4	No
NRROS	No
REG3G	No
PIK3CD	No
STAT5B	No
ATRN	No
CCR6	No
CCR5	No
CYBB	No
CCR4	No
CCR3	Yes
CCL11	No
ADAMTS12	No
SERPINF1	No
IL20RB	No
PDCD4	No
CASP5	No
DUSP10	No
SCN9A	No
SYK	No
LY96	No
VAMP7	No
CXCL17	No
ZFP36	No
SCYL3	Yes
TLR1	No
LTA	No
TNF	No
NPY5R	No
PYDC5	No
GPR68	No
FPR1	No
IL15	No
XCL1	No
NLRP6	No
IL1F10	No
RARRES2	No
MGST2	No
PTGFR	No
PTGIR	No
HAVCR2	Yes
RAC1	No
MMP3	No
IFNA2	No
PRKD1	No
GRN	No
AGER	No
SCUBE1	No
BMPR1B	No
BIRC2	No
BIRC3	No
OGG1	No
IL18R1	No
CLOCK	No
C1QTNF12	No
MAS1	No
PTGER1	No
JAM3	No
CNR2	No
IL36G	No
IL36B	No
IL37	No
GPRC5B	No
TREM2	No
FGR	No
RHBDF2	No
PIK3AP1	No
PLA2G10	No
CAMK2N1	No
MMP9	No
PTPRC	No
IGHG1	No
CHIA	No
TICAM1	No
IL17D	No
MVK	No
CAMK1D	No
HGF	Yes
FOLR2	Yes
IL22	No
MAPK13	No
NR1H4	No
MAPK7	No
PTGER4	No
NR1H3	No
NLRP2	No
XCR1	No
GPR4	No
BRD4	No
MIF	No
TFRC	No
CXCL10	Yes
PPBP	No
CD40LG	No
ORM1	Yes
FN1	No
APCS	No
CRP	No
GPR33	No
IL4R	No
CRHBP	No
PLSCR1	No
VPS35	No
PLA2G7	No
CHUK	No
SRC	No
DNASE1L3	No
TRIM55	No
CX3CL1	No
HLA-DRB1	No
NOTCH1	No
PTX3	No
FURIN	Yes
CXCL11	No
ALOX5	No
ACE2	No
GGT5	No
GGT2	No
DNASE1	No
CHI3L1	No
OLR1	No
RIPK1	No
IL20	No
CCL16	Yes
HDAC4	No
TLR3	No
CCL25	No
PLA2G3	Yes
IL13	Yes
ATM	No
TLR7	No
CD68	No
SPHK1	Yes
UNC13D	No
FPR3	No
ORM2	No
IL1RL1	No
SYT11	No
IL10RB	No
APOA2	No
LGALS1	No
APOE	No
APOA1	No
FEM1A	No
CXCL1	No
KDM6B	No
CSF1	No
HMOX1	No
FANCA	No
NMI	No
CXCL3	No
CXCL2	No
EDNRB	No
NLRC3	No
PTGDR	No
NFKB1	No
CMA1	No
CREB3L3	No
GPS2	No
SPATA2	No
STAP1	No
SCNN1B	No
FANCD2	No
ADAM8	No
SIRPA	No
ADCY1	No
NCF1	No
TLR10	No
PLA2G2A	No
ISL1	No
MEFV	No
FFAR2	No
NLRP4	Yes
LRRC19	No
CCN4	No
DROSHA	No
TFR2	Yes
PLA2G4C	No
RELB	No
CASP1	No
IL12B	No
MMP26	No
NUPR1	No
IL34	No
CERS6	No
CYP26B1	No
PLCG1	No
NR1D1	No
IL1RAP	No
ADORA2B	Yes
ADORA2A	No
IL23A	No
CEBPA	No
LTB4R2	No
MMP25	No
PLA2G4B	No
IL17RC	No
EIF2AK1	Yes
TREM1	No
HRH4	Yes
ADA	No
ACE	No
PGLYRP2	No
IL17F	No
ACER3	No
WDR83	No
DHX9	No
TSPAN2	No
GSTP1	No
NLRP3	No
XIAP	No
HSPG2	No
GGT1	No
TNFRSF1A	No
HAMP	No
TLR9	No
APOL2	No
SELENOS	No
APOL3	No
THBS1	No
TREX1	No
BMP2	No
LRFN5	No
TNFAIP6	No
HK1	Yes
MS4A2	Yes
LYN	No
YES1	Yes
IGFBP4	No
CELA1	No
CYLD	No
EPHA2	No
RIPK2	Yes
CXCR3	No
TMIGD3	No
ADORA3	No
CASP4	No
GAL	No
TUSC2	No
FUT7	No
PTPN2	Yes
CXCL13	No
CHST1	No
TYRO3	No
F12	No
HDAC9	No
HPR	No
HP	No
F2	No
IFI16	Yes
HIF1A	No
IL5RA	No
VCAM1	No
MMP8	Yes
SERPINE1	No
LY75	No
CTNNBIP1	No
TRPV4	No
LYZ	No
CD163	No
SMPDL3B	No
IL1RL2	No
LACC1	No
SIGLEC1	No
PLD3	No
CCL20	No
TAC4	No
NAPEPLD	Yes
ELF3	Yes
NLRX1	No
PTGIS	No
CCL14	No
NKG7	No
ECM1	No
CALCRL	No
DHRS7B	No
KLF4	No
CXCL5	No
CCL1	No
PARP4	No
CEBPB	No
A2M	No
NFKBIB	No
TRADD	No
RB1	No
F11R	No
CD47	Yes
NOX1	No
UGT1A1	No
IL10	Yes
CD5L	No
AHSG	No
GPR32	No
RBPJ	No
HYAL3	No
CCL26	No
PLAA	No
DAB2IP	No
C5AR2	No
ACKR1	No
CAMK4	No
IL17A	No
IL23R	No
CSF1R	No
PRCP	No
MAPK14	No
ESR1	No
SIGIRR	No
PRDX2	No
ITGAL	No
ACVR1	No
NFE2L2	Yes
PRKCQ	No
GPR32P1	No
NOTCH2	No
MTOR	No
TNIP2	No
IL33	No
SPP1	No
NR1D2	No
F8	No
EXT1	No
SOD1	No
RPS19	No
MCPH1	Yes
TRAF3IP2	No
NAIP	No
SLC11A1	No
MFHAS1	Yes
CHST2	No
CX3CR1	No
SNCA	Yes
CCL4L1	No
IL17B	No
IL17RE	No
NFATC4	No
C4B	No
C4A	Yes
IL31RA	Yes
BMP6	No
TBK1	Yes
NFKBID	No
ITGA2	No
IL36A	No
RICTOR	No
CCR7	No
CCR1	No
STK39	No
REL	No
LAT	No
PSTPIP1	No
TLR6	No
RPS6KA4	No
MACIR	No
LIAS	No
IRGM	No
RABGEF1	No
GPX1	No
SHARPIN	No
ABCF1	No
RPS6KA5	No
CD28	No
FASN	No
KIT	No
PF4V1	No
MAPKAPK2	No
SEMA7A	Yes
TNIP3	No
AGTR1	No
ASS1	No
SCYL1	No
FCGR1A	No
AOC3	No
TNFRSF1B	No
MEP1B	No
MYLK3	No
IL17C	No
CCR2	No
JAK2	Yes
NOX4	No
IL5	No
IL4	No
PBK	No
S100A8	No
ITGB2	No
NLRC4	No
USP18	No
KLKB1	No
APP	No
SUCNR1	No
NLRP1	No
CD6	No
FABP4	No
CD96	No
SAA4	No
HYAL2	No
NCR3	No
IKBKB	No
CSRP3	No
HMGB1	No
MAP2K3	Yes
PF4	No
IL6ST	No
HDAC5	No
C2CD4B	No
ADCY8	No
AIM2	Yes
CD44	No
FFAR3	No
PLA2G2D	No
IGF1	No
MRGPRX1	Yes
SIGLEC10	No
PSMA6	No
B4GALT1	No
MSMP	No
ASH1L	No
IL9	No
FNDC4	No
TEK	No
HYAL1	No
IL22RA2	No
TSLP	No
HLA-E	No
F2R	No
F3	No
OSM	No
IL2	No
LXN	No
PTAFR	No
TACR1	No
RORA	No
TNFSF11	No
CXCR4	Yes
OPRM1	No
HRH1	Yes
PTGS2	No
GBA	No
PROC	No
ANXA1	No
ADM	No
GBP5	No
IL18	No
LPCAT3	No
DUOXA2	Yes
DUOXA1	Yes
NFX1	No
NFATC3	No
FOXF1	No
AIMP1	No
DDT	No
PRDX5	No
GPR31	Yes
MKRN2	No
OTULIN	No
ADGRE2	No
RHBDD3	No
TNFRSF11A	No
ITGB1	No
IRAK2	No
SLAMF8	No
NOD1	No
IL25	Yes
CCL15	No
GSDMD	No
ADORA1	No
CARD18	No
AXL	No
PPARG	No
IL36RN	No
XCL2	No
SMAD3	No
STAT3	No
ALOX5AP	No
FOXP1	No
PPARD	No
TNFAIP8L2	No
ITCH	No
NKIRAS2	No
TMSB4X	No
RELA	No
PSMA1	No
RASGRP1	No
TPST1	No
IL18RAP	No
BDKRB2	No
SBNO2	No
SNX4	No
IL6	No
PBXIP1	No
NLRP12	No
GIT1	No
ZBP1	No
VNN1	No
C3AR1	No
NFKBIA	No
PNMA1	No
CCL3	No
CXCL8	No
CD40	No
C2CD4A	Yes
DEFB114	No
ZC3H12A	No
AREL1	No
IRF3	No
ITIH4	No
TAC1	No
ZNF580	No
DAGLB	No
CHST4	No
GHRL	No
CYSLTR1	No
PLD4	No
IL27	No
SOCS5	No
GPSM3	No
NFAM1	No
DAGLA	No
AZU1	No
PYCARD	No
CDO1	No
TLR5	No
TLR2	No
PPARA	No
HNRNPA0	No
IL6R	No
SCG2	No
CCL5	No
CCL2	No
CD14	No
TLR4	No
IL1R1	No
S100A12	No
CDK19	No
CD81	No
PLA2G2E	No
STING1	No
BTK	No
SAA2	No
SAA1	No
REG3A	No
PGLYRP1	No
NDST1	No
WFDC1	No
IL16	No

## Sheet: Table S4
Table S4. The differentially expressed genes between C1 and C2 group.
Gene	logFC	AveExpr	t	P.Value	B
MMP8	2.02952	6.32055	10.7776	4.81e-16	24.6795
LTF	1.27526	7.17095	8.37172	6.93e-12	16.1901
CEACAM8	1.25989	6.86616	8.27305	1.03e-11	15.8298
CRISP3	1.27714	6.43515	8.25501	1.11e-11	15.7639
ABCA13	0.7581	5.56553	8.17261	1.56e-11	15.4625
OLFM4	1.64571	6.47737	7.76632	8.12e-11	13.9716
CEACAM6	0.945979	5.15714	7.01578	1.71e-09	11.2086
DEFA3	1.64219	9.00771	6.70822	5.93e-09	10.0792
LCN2	1.08358	7.95166	6.60187	9.1e-09	9.68977
DNAJB2	0.427164	7.47509	6.54129	1.16e-08	9.46828
DEFA4	1.32872	7.20403	6.5271	1.23e-08	9.41645
CAMP	0.465389	6.90466	6.17582	4.99e-08	8.1388
RNF10	0.406964	11.396	6.11965	6.24e-08	7.9357
BPI	0.855256	7.58166	6.05929	7.92e-08	7.71786
TSPAN5	0.574173	10.2373	5.73606	2.82e-07	6.55992
SPTB	0.562439	6.92826	5.67332	3.6e-07	6.33705
IGF2BP2	0.620061	8.27852	5.64686	3.99e-07	6.24327
OLR1	0.563716	4.64657	5.64457	4.02e-07	6.23515
GATA1	0.483259	8.18735	5.26056	1.76e-06	4.88972
SLC6A8	0.559569	10.2312	5.23887	1.91e-06	4.81466
FAM46C	0.429761	11.3924	5.22147	2.04e-06	4.75456
ARHGEF12	0.520799	8.5424	5.15199	2.65e-06	4.5152
CTSG	0.469687	5.31096	5.12372	2.95e-06	4.41815
ALAS2	0.433368	12.5256	4.99671	4.75e-06	3.98471
SRRD	0.475066	9.01703	4.95544	5.54e-06	3.84482
GLRX5	0.576675	10.458	4.91594	6.42e-06	3.71134
TMOD1	0.531994	10.3831	4.90371	6.71e-06	3.6701
TMEM63B	0.525197	9.47081	4.851	8.16e-06	3.49291
ASCC2	0.418661	11.5881	4.8465	8.29e-06	3.47779
SLC6A9	0.543597	7.93489	4.82486	8.98e-06	3.40532
MFSD2B	0.507301	7.29302	4.80239	9.76e-06	3.33019
C17orf103	0.430703	8.45893	4.77942	1.06e-05	3.25356
HP	0.678206	7.08216	4.75355	1.17e-05	3.16742
ANK1	0.554735	8.60029	4.7446	1.21e-05	3.13768
XK	0.595811	8.18493	4.6772	1.54e-05	2.91449
SELENBP1	0.488592	11.1768	4.65481	1.67e-05	2.84067
EPB49	0.485649	10.9398	4.63247	1.81e-05	2.76717
GMPR	0.444232	11.3607	4.59942	2.04e-05	2.65874
E2F2	0.563412	7.60061	4.59412	2.08e-05	2.6414
PBX1	0.511305	7.79603	4.58956	2.12e-05	2.62648
SLC4A1	0.43076	11.8006	4.56349	2.32e-05	2.54129
C1orf128	0.51932	9.01227	4.56296	2.33e-05	2.53955
UBXN6	0.423526	10.5903	4.55929	2.36e-05	2.52757
HPR	0.411798	5.71546	4.54979	2.44e-05	2.4966
FOXO4	0.420702	10.1965	4.54484	2.49e-05	2.48049
TNS1	0.427829	7.64508	4.52256	2.69e-05	2.40803
RAB2B	0.41692	10.7746	4.48445	3.09e-05	2.28444
STIL	0.4101	6.41697	4.47534	3.19e-05	2.25499
PPP2R5B	0.428921	8.06859	4.42009	3.88e-05	2.07695
TGM2	0.505164	8.598	4.32258	5.47e-05	1.76549
HEPACAM2	0.431163	5.38717	4.31465	5.63e-05	1.7403
AHSP	0.663998	10.8599	4.22937	7.58e-05	1.47115
TSPAN7	0.825275	6.38064	4.22671	7.65e-05	1.4628
UBE2O	0.448628	8.42384	4.22546	7.68e-05	1.45888
SLC14A1	0.495146	9.84191	4.21505	7.96e-05	1.42621
SFRP2	0.47564	6.34821	4.16467	9.48e-05	1.26884
RAB13	0.427525	5.75486	4.15984	9.63e-05	1.25383
TESC	0.402704	9.72231	4.13689	0.000104265	1.18251
ST6GALNAC4	0.41272	8.75687	4.1275	0.000107683	1.15339
TRIM10	0.445163	7.01066	4.09627	0.00011984	1.05685
TRIM58	0.451769	10.0265	4.08331	0.000125267	1.0169
PLVAP	0.461856	7.51951	4.06667	0.00013258	0.965727
RANBP10	0.418496	10.083	4.05968	0.000135776	0.944245
FECH	0.461326	9.42156	4.05231	0.000139221	0.921652
SLC7A5	0.418566	8.29576	4.05079	0.000139945	0.916974
SLC38A5	0.556128	8.77018	4.00075	0.000165815	0.764113
OSBP2	0.465889	8.62242	3.96501	0.000187052	0.655583
RUNDC3A	0.52793	8.8845	3.9632	0.000188188	0.650132
CA1	0.45244	11.3562	3.90943	0.00022535	0.487985
CDH1	0.406913	6.5822	3.9086	0.000225976	0.485489
SLFN14	0.465804	6.45546	3.89964	0.000232837	0.458594
EPB42	0.483507	10.5975	3.89615	0.000235559	0.448144
CARM1	0.434101	9.91519	3.89237	0.000238553	0.436791
KLF1	0.481346	8.6836	3.85548	0.000269672	0.326599
C14orf45	0.495434	7.42457	3.85313	0.000271774	0.319624
NEDD4L	0.41228	6.56011	3.83513	0.000288463	0.266096
C5orf4	0.428789	9.6281	3.78785	0.000337107	0.126231
PLEK2	0.472209	9.00947	3.78608	0.000339066	0.121033
SMOX	0.496135	8.38353	3.78306	0.000342445	0.112138
NPRL3	0.476677	10.3023	3.73901	0.000395547	-0.0171096
SLC6A19	0.432495	5.94001	3.72973	0.000407695	-0.0442144
MS4A2	-0.5256	4.59732	-3.62438	0.000573117	-0.348967
OR2W3	0.476065	9.69825	3.60534	0.000609154	-0.403453
IFIT1B	0.616221	8.63126	3.60324	0.000613254	-0.409445
FCER1A	-0.516456	6.79664	-3.58875	0.000642304	-0.450777
KEL	0.538348	7.54085	3.57457	0.000672008	-0.491135
RNASE3	0.573622	7.44325	3.52754	0.000780084	-0.624158
CPA3	-0.675882	6.12954	-3.48377	0.000895361	-0.746944
BLVRB	0.429549	10.1545	3.43287	0.00104972	-0.88845
MYL4	0.483687	8.70419	3.34749	0.00136658	-1.12265
TMEM56	0.423986	8.53414	3.21749	0.0020269	-1.4714
GPR146	0.432232	9.81569	3.03945	0.00342568	-1.93305
HBZ	1.19917	5.31546	3.03284	0.0034919	-1.94983
LOC284861	0.41028	4.87837	2.98356	0.00402414	-2.074
HDC	-0.486681	5.19002	-2.94818	0.00445186	-2.16224
HMBS	0.441368	9.13707	2.91683	0.00486555	-2.23975
CA2	0.404453	8.88868	2.88974	0.00525156	-2.30624
ITGA2B	0.43724	8.03916	2.8281	0.00623728	-2.45574
CFD	-0.608964	9.56231	-2.7935	0.00686291	-2.53861
ITGB3	0.447442	9.85968	2.75662	0.00759255	-2.62603
HRH4	-0.441082	7.61973	-2.59403	0.0117357	-3.00061
GAGE12J	0.569177	3.91485	2.45965	0.0166077	-3.29642
FAM27D1	0.401079	6.13516	2.36878	0.0208634	-3.48913
RHD	0.611668	6.90817	2.33235	0.0228264	-3.56471
MS4A3	0.4551	6.65779	2.20622	0.0309496	-3.81874
FLJ45825	-0.503344	7.35687	-2.06444	0.043017	-4.08987
